# Supplementary material for: Microarray Analysis of Tomato’s Early and Late Wound Response Reveals New Regulatory Targets for Leucine Aminopeptidase A
Source: PLoS One. 2013 Oct 24;8(10):e77889. doi: 10.1371/journal.pone.0077889 (PMC3812031; doi:10.1371/journal.pone.0077889)
Supplement: Table S1 — MapMan BIN assignment of DEGs after wounding in WT and LapA-SI leaves. (XLSX) [file pone.0077889.s002.xlsx]

## Sheet: Sheet1
Table S1. MapMan BIN assignment of DEGs after wounding in WT and LapA-SI leaves.A
						WT								LapA-SI
			0 hr		1	hr		8	hr		0 hr		1	hr		8	hr
BIN	Name				Local	Systemic		Local	Systemic				Local	Systemic		Local	Systemic
1	PhotosynthesisC	Up	0		1	0		0	0		0		0	0		1	1
		Down	0		23	0		51	25		0		7	0		59	26
2	Major CHO metabolism	Up	0		2	0		1	1		0		0	0		1	2
		Down	0		1	0		4	3		0		0	0		5	3
3	Minor CHO metabolism	Up	0		0	0		1	1		0		0	0		1	1
		Down	0		1	0		1	1		1		0	0		2	2
4	Glycolysis	Up	0		0	0		1	1		0		0	0		1	1
		Down	0		1	0		0	0		0		0	0		0	0
5	Fermentation	Up	0		0	0		2	0		0		0	0		1	0
		Down	0		1	0		0	0		0		0	0		0	0
6	Gluconeogenesis/ glyoxylate cycle	Up	0		1	0		1	0		0		0	0		1	0
		Down	0		0	0		0	1		0		0	0		0	2
7	Oxidative pentose phosphate pathway	Up	0		1	0		0	0		0		0	0		0	0
		Down	0		0	0		0	0		0		0	0		0	0
8	TCA / org. transformation	Up	0		1	0		0	0		0		0	0		0	2
		Down	0		0	0		2	1		0		0	0		3	2
9	Mitochondrial electron transport / ATP synthesis	Up	0		0	0		2	2		0		0	0		2	2
		Down	0		0	0		0	0		0		0	0		0	0
10	Cell wallD	Up	0		5	0		6	5		0		2	0		9	8
		Down	0		6	0		6	2		0		5	0		8	6
11	Lipid metabolismD	Up	0		9	0		10	4		2		5	0		7	7
		Down	0		0	0		8	6		0		0			10	8
12	N-metabolism	Up	0		0	0		1	0		0		0	0		1	0
		Down	0		0	0		0	0		0		0	0		0	0
13	Amino acid metabolismC	Up	0		11	0		12	14		2		7	0		13	17
		Down	0		2	0		2	0		0		0	0		1	4
14	S-assimilation	Up	0		0	0		0	0		0		0	0		0	0
		Down	0		0	0		0	0		0		0	0		0	0
15	Metal handling	Up	0		0	0		0	0		0		0	0		7	2
		Down	0		0	0		0	1		0		0	0		0	1
16	Secondary metabolismD	Up	0		13	0		20	17		0		11	1		18	22
		Down	0		6	0		10	3		0		0	0		7	6
17	Hormone metabolism	Up	0		7	0		13	9		1		7	0		12	13
		Down	0		3	0		6	2		0		1	0		5	4
18	Co-factor and vitamine metabolism	Up	0		0	0		1	1		0		0	0		1	1
		Down	0		0	0		0	0		0		0	0		0	0
19	Tetrapyrrole synthesisC	Up	0		0	0		0	0		0		0	0		0	0
		Down			11	0		11	8		0		4	0		12	8
20	StressC	Up	0		25	0		28	14		1		10	0		32	16
		Down	0		2	0		9	3		0		3	0		6	9
21	Redox	Up	0		2	0		5	1		0		0	0		6	4
		Down	0		0	0		3	0		0		0	0		3	1
22	Polyamine metabolismD	Up	0		3	0		9	9		0		0	0		9	9
		Down	0		1	0		1	0		0		0	0		1	0
23	Nucleotide metabolism	Up	0		3	0		2	2		0		2	1		1	7
		Down	0		0	0		0	0		0		0	0		1	3
24	Biodegradation of xenobiotics	Up	0		0	0		0	0		0		0	0		0	0
		Down	0		0	0		0	0		0		0	0		0	0
25	C1-metabolism	Up	0		1	0		2	2		0		0	0		2	2
		Down	0		0	0		0	0		0		0	0		0	0
26	Misc	Up	0		14	0		28	18		5		5	0		20	28
		Down	0		6	0		15	3		0		1	0		11	10
27	RNAD	Up	0		20	0		17	7		6		16	0		12	12
		Down	0		8	0		12	5		0		4	0		19	6
28	DNA	Up	0		0	0		0	0		1		0	0		1	1
		Down	0		3	0		2	0		0		0	0		3	2
29	ProteinC	Up	0		17	0		29	19		3		11	1		28	25
		Down	0		8	0		17	9		3		6	0		26	19
30	Signalling	Up	0		5	0		4	4		2		3	0		7	4
		Down	0		4	0		6	3		0		1	0		10	7
31	Cell	Up	0		4	0		12	3		2		2	0		9	7
		Down	0		0	0		2	2		0		0	0		2	2
33	Development	Up	0		6	1		9	2		2		4	0		10	9
		Down	0		6	0		3	2		0		3	0		9	9
34	Transport	Up	0		7	0		8	6		0		3	1		6	16
		Down	0		3	0		9	10		1		2	0		8	8
35	Not assigned	Up	0		56	2		69	46		25		19	4		66	60
		Down	0		39	1		71	22		1		16	1		76	38
	Total Unique DEGsB	Up	0		202	3	0	281	175	0	49		107	8		269	251
		Down	0		127	1		250	114		5		42	1		279	183
A Differentially expressed genes (DEGs) are shaded in grey and defined as those genes with log2-fold change (|FC| ≥ 0.8; p< 0.05).
B Mapman categorizes some genes into multiple functional categories (BINs). Therefore, the number of duplicated genes was subtracted from the total DEGs to yield the number of unique DEGs.
C The five BINs designated as differentially regulated after wounding by MAPMAP are indicated (p<0.05).
D The five BINs that contain subBINs that were differentially regulated after wounding according to MAPMAN are indicated (p<0.05).
