# Supplementary material for: Microarray Analysis of Tomato’s Early and Late Wound Response Reveals New Regulatory Targets for Leucine Aminopeptidase A
Source: PLoS One. 2013 Oct 24;8(10):e77889. doi: 10.1371/journal.pone.0077889 (PMC3812031; doi:10.1371/journal.pone.0077889)
Supplement: Table S2 — Gene expression in WT and LapA-SI lines after wounding of all genes on potato array. (XLSX) [file pone.0077889.s003.xlsx]

## Sheet: Sheet1
Table S2. Gene expression in WT and LapA-SI lines after wounding of all genes on potato arrayA.
						WT								LapA-SI
			0 hr		1	hr		8	hr		0 hr		1	hr		8	hr
BIN	Clone ID	Annoation			Local	Systemic		Local	Systemic				Local	Systemic		Local	Systemic
1	STMCD64	homologue to UP|CB4A_LYCES (P27524) Chlorophyll a-b binding protein CP24 10A, chloroplast precursor (CAB-10A) (LHCP), complete PROTEINF: ATH: CP24;LHCB6;chlorophyll A-B binding protein, chloroplast (LHCB6), nearly identical to Lhcb6 protein (Arabidopsis thaliana) GI:4741960; contains Pfam profile PF00504: Chlorophyll A-B binding protein	-0.0556053		-0.945195	-0.315537		-2.46247	-1.30746		-0.287051		-0.590286	0.0759972		-2.6105	-1.38101
1	STMCF01	homologue to UP|Q9XQB2 (Q9XQB2) Chlorophyll a/b binding protein CP29, partial (97%) PROTEINF: ATH: chlorophyll A-B binding protein CP29 (LHCB4), identical to CP29 (Arabidopsis thaliana) GI:298036; contains Pfam profile: PF00504 chlorophyll A-B binding protein	0.125009		-0.462766	0.0691692		-1.10694	-0.782254		0.183673		-0.32603	0.200076		-1.64152	-0.272813
1	STMCN09	UP|CB23_LYCES (P27489) Chlorophyll a-b binding protein 13, chloroplast precursor (LHCII type III CAB-13), complete PROTEINF: ATH: chlorophyll A-B binding protein / LHCII type III (LHCB3), identical to Lhcb3 protein (Arabidopsis thaliana) GI:4741952; contains Pfam profile PF00504: Chlorophyll A-B binding protein	0.0277209		-0.094001	0.0959892		-1.85499	-1.12615		0.132596		-0.245681	0.091901		-2.27781	-1.19634
1	STMCN64	homologue to UP|CB24_LYCES (P14278) Chlorophyll a-b binding protein 4, chloroplast precursor (LHCII type I CAB-4) (LHCP), complete PROTEINF: pfam00504, Chloroa_b-bind, Chlorophyll A-B binding protein ATH: LHCB2.3;LHCB2.1;LHCB2.3;chlorophyll A-B binding protein / LHCII type II (LHCB2.1) (LHCB2.3), identical to Lhcb2 protein (Arabidopsis thaliana) GI:4741948, GI:4741944; contains Pfam profile PF005…	0.0307377		-0.209333	-0.0955495		-1.8092	-1.1927		-0.0393166		-0.196325	0.023695		-1.99291	-1.37005
1	STMCP33	homologue to UP|CB24_LYCES (P14278) Chlorophyll a-b binding protein 4, chloroplast precursor (LHCII type I CAB-4) (LHCP), complete PROTEINF: pfam00504, Chloroa_b-bind, Chlorophyll A-B binding protein ATH: LHCB2.3;LHCB2.1;LHCB2.3;chlorophyll A-B binding protein / LHCII type II (LHCB2.1) (LHCB2.3), identical to Lhcb2 protein (Arabidopsis thaliana) GI:4741948, GI:4741944; contains Pfam profile PF005…	0.0048452		-0.2633	-0.147592		-2.39933	-1.50626		-0.141325		-0.364836	0.0908059		-2.6652	-1.64991
1	STMCY82	UP|CB23_LYCES (P27489) Chlorophyll a-b binding protein 13, chloroplast precursor (LHCII type III CAB-13), complete PROTEINF: ATH: chlorophyll A-B binding protein / LHCII type III (LHCB3), identical to Lhcb3 protein (Arabidopsis thaliana) GI:4741952; contains Pfam profile PF00504: Chlorophyll A-B binding protein	0.268255		-0.128362	0.226602		-2.0105	-1.22058		0.410168		-0.586153	0.136158		-2.50471	-1.18413
1	STMIY56	homologue to UP|CB4A_LYCES (P27524) Chlorophyll a-b binding protein CP24 10A, chloroplast precursor (CAB-10A) (LHCP), complete PROTEINF: ATH: CP24;LHCB6;chlorophyll A-B binding protein, chloroplast (LHCB6), nearly identical to Lhcb6 protein (Arabidopsis thaliana) GI:4741960; contains Pfam profile PF00504: Chlorophyll A-B binding protein	-0.216899		-1.52845	-0.503017		-2.86566	-1.53137		-0.606077		-0.678258	0.0254821		-2.54876	-1.52117
1	STMIY69	GB|AAA34148.1|170404|TOMCBPB chlorophyll a/b-binding protein Cab-3C {Lycopersicon esculentum;} , partial (24%) PROTEINF: pfam00504, Chloroa_b-bind, Chlorophyll A-B binding protein ATH: LHCB1.4;chlorophyll A-B binding protein / LHCII type I (LHB1B1), identical to photosystem II type I chlorophyll a/b binding protein (Arabidopsis thaliana) GI:16366	-0.198402		-1.24888	-0.380062		-2.65795	-1.54919		-0.541066		-0.50983	0.0651878		-2.72926	-1.35402
1	STMIY91	UP|Q00321 (Q00321) Type I (26 kD) CP29 polypeptide, partial (43%) PROTEINF: ATH: chlorophyll A-B binding protein CP26, chloroplast / light-harvesting complex II protein 5 / LHCIIc (LHCB5), identical to SP:Q9XF89 Chlorophyll A/B-binding protein CP26, chloroplast precursor (Light-harvesting complex II protein 5) (LHCB5) (LHCIIc) {Arabid	-0.136341		-0.621932	-0.322365		-1.38105	-0.89647		-0.330435		-0.169175	0.00868518		-1.9299	-0.765519
1	STMCB94	UP|PSBP_SOLTU (P93566) Oxygen-evolving enhancer protein 2, chloroplast precursor (OEE2) (23 kDa subunit of oxygen evolving system of photosystem II) (OEC 23 kDa subunit) (23 kDa thylakoid membrane protein), partial (68%) PROTEINF: pfam01789, PsbP, PsbP. This family consists of the 23 kDa subunit of oxygen evolving system of photosystem II or PsbP from various plants (where it is encoded by the nu…	-0.174891		-0.747792	0.0350152		-0.586125	-0.191099		-0.0689382		-0.574646	-0.130288		-0.890413	-0.411188
1	STMCC39	UP|PSBP_SOLTU (P93566) Oxygen-evolving enhancer protein 2, chloroplast precursor (OEE2) (23 kDa subunit of oxygen evolving system of photosystem II) (OEC 23 kDa subunit) (23 kDa thylakoid membrane protein), partial (71%) PROTEINF: pfam01789, PsbP, PsbP. This family consists of the 23 kDa subunit of oxygen evolving system of photosystem II or PsbP from various plants (where it is encoded by the nu…	-0.322836		-0.588576	-0.341561		-0.890138	-0.293869		-0.496945		-0.338683	-0.0767521		-0.813523	-0.341466
1	STMCD24	homologue to UP|PSBS_SOLSG (Q9FPP4) Photosystem II 22 kDa protein, chloroplast precursor (CP22), complete PROTEINF: pfam00504, Chloroa_b-bind, Chlorophyll A-B binding protein ATH: PSBS;NONPHOTOCHEMICAL QUENCHING;photosystem II 22kDa protein, chloroplast / CP22 (PSBS), identical to photosystem II 22 kDa protein, chloroplast (precursor) SP:Q9XF91 from (Arabidopsis thaliana); contains Pfam profile P…	0.0345379		-0.355826	-0.00858866		-1.69457	-1.05447		-0.00164753		-0.811637	-0.0247819		-1.6325	-1.28537
1	STMCE82	UP|PSBO_SOLTU (P26320) Oxygen-evolving enhancer protein 1, chloroplast precursor (OEE1) (33 kDa subunit of oxygen evolving system of photosystem II) (OEC 33 kDa subunit) (33 kDa thylakoid membrane protein), complete PROTEINF: pfam01716, MSP, Manganese-stabilising protein / photosystem II polypeptide. This family consists of the 33 KDa photosystem II polypeptide from the oxygen evolving complex (O…	-0.0711817		-0.310593	0.0236915		-0.687331	-0.350829		-0.0418776		-0.280941	0.12579		-0.622947	-0.00494972
1	STMCJ04	UP|Q41421 (Q41421) Chlorophyll a/b binding protein, complete PROTEINF: pfam00504, Chloroa_b-bind, Chlorophyll A-B binding protein ATH: AB140;CAB140;LHCB1.3;CHLOROPHYLL A/B BINDING PROTEIN 1;chlorophyll A-B binding protein 2, chloroplast / LHCII type I CAB-2 / CAB-140 (CAB2B), identical to SP:P04778 Chlorophyll A-B binding protein 2, chloroplast precursor (LHCII type I CAB-2) (CAB-140) (	-0.1008		-0.128162	-0.182408		-1.37722	-0.315414		-0.0318763		-0.0794267	-0.136484		-1.75716	-0.500411
1	STMCJ08	similar to TIGR_Ath1|At4g15510.1 68417.m02370 photosystem II reaction center PsbP family protein contains PsbP domain PF01789; identical to SP:O23403 (Arabidopsis thaliana), partial (39%) PROTEINF: pfam01789, PsbP, PsbP. This family consists of the 23 kDa subunit of oxygen evolving system of photosystem II or PsbP from various plants (where it is encoded by the nuclear genome) and Cyanobacteria. …	-0.0253052		-0.483354	-0.129818		-0.256226	0.0451252		-0.314167		-0.14706	0.124944		-0.2093	0.0270594
1	STMCM49	UP|PSBR_SOLTU (P06183) Photosystem II 10 kDa polypeptide, chloroplast precursor (Light inducible tissue-specific ST-LS1 protein), complete PROTEINF: pfam04725, PsbR, Photosystem II 10 kDa polypeptide PsbR. This protein is associated with the oxygen-evolving complex of photosystem II. Its function in photosynthesis is not known. The C-terminal hydrophobic region functions as a thylakoid transfer s…	-0.496288		-0.518474	0.318352		-0.447058	0.147123		-0.222959		-0.895189	-0.247609		-0.296269	-0.483724
1	STMCM84	similar to UP|Q6Q9W1 (Q6Q9W1) Ultraviolet-B-repressible protein, partial (67%) PROTEINF: ATH: membrane protein, putative, contains 2 transmembrane domains;	-0.167138		-0.28932	0.509475		-0.616384	-0.231209		0.244133		-0.536983	0.335088		-0.534562	-0.0735811
1	STMCN36	similar to TIGR_Ath1|At5g11450.1 68418.m01337 oxygen-evolving complex-related 23 kDa polypeptide of water-oxidizing complex of photosystem II, Nicotiana tabacum, EMBL:NT23WOP2B, partial (51%) PROTEINF: ATH: oxygen-evolving complex-related, 23 kDa polypeptide of water-oxidizing complex of photosystem II, Nicotiana tabacum, EMBL:NT23WOP2B	0.172503		0.0270852	0.103309		0.245594	0.176849		0.091544		-0.17084	0.144327		0.0874062	0.369149
1	STMCO92	weakly similar to UP|PSQ1_ARATH (Q9XFT3) Oxygen-evolving enhancer protein 3-1, chloroplast precursor (OEE3) (16 kDa subunit of oxygen evolving system of photosystem II) (OEC 16 kDa subunit), partial (90%) PROTEINF: pfam05757, PsbQ, Oxygen evolving enhancer protein 3 (PsbQ). This family consists of the plant specific oxygen evolving enhancer protein 3 (PsbQ). Photosystem II (PSII)1 is a pigment-pr…	-0.119951		-0.383156	-0.0693639		-0.475794	-0.487503		-0.272286		-0.359888	0.0938718		-0.738501	-0.230793
1	STMCP64	UP|PSBO_LYCES (P23322) Oxygen-evolving enhancer protein 1, chloroplast precursor (OEE1) (33 kDa subunit of oxygen evolving system of photosystem II) (OEC 33 kDa subunit) (33 kDa thylakoid membrane protein), complete PROTEINF: pfam01716, MSP, Manganese-stabilising protein / photosystem II polypeptide. This family consists of the 33 KDa photosystem II polypeptide from the oxygen evolving complex (O…	0.0741986		-0.297237	-0.130559		-0.731299	0.0291285		0.0330158		-0.215078	0.108558		-0.976166	0.134974
1	STMCR30	weakly similar to TIGR_Ath1|At1g14150.1 68414.m01673 oxygen evolving enhancer 3 (PsbQ) family protein extrinsic pII protein; contains Pfam profile PF05757: Oxygen evolving enhancer protein 3 (PsbQ), partial (65%) PROTEINF: pfam05757, PsbQ, Oxygen evolving enhancer protein 3 (PsbQ). This family consists of the plant specific oxygen evolving enhancer protein 3 (PsbQ). Photosystem II (PSII)1 is a pi…	-0.0852871		0.0346569	0.37176		-0.195984	0.0162003		0.102116		-0.321856	0.0931413		0.00287174	-0.0718611
1	STMCS48	similar to UP|TL30_ARATH (O49292) Thylakoid lumenal 29.8 kDa protein, chloroplast precursor, partial (72%) PROTEINF: pfam01789, PsbP, PsbP. This family consists of the 23 kDa subunit of oxygen evolving system of photosystem II or PsbP from various plants (where it is encoded by the nuclear genome) and Cyanobacteria. The 23 KDa PsbP protein is required for PSII to be ful ATH: thylakoid lumenal 29.…	0.0200074		-0.17907	0.123233		-0.478419	-0.44708		0.250179		-0.273054	0.0468666		-0.602439	-0.664286
1	STMCS61	similar to UP|PSBW_SPIOL (Q41387) Photosystem II reaction center W protein, chloroplast precursor (PSII 6.1 kDa protein), partial (66%) PROTEINF: pfam07123, PsbW_2, Photosystem II reaction centre W protein (PsbW). This family consists of several plant specific photosystem II reaction centre W (PsbW) proteins. PsbW is a nuclear-encoded protein located in the thylakoid membrane of the chloroplast. …	-0.273157		-0.110844	-0.00645896		-0.206337	0.043513		-0.144143		-0.484593	-0.208081		-0.352694	-0.380179
1	STMCS92	similar to UP|Q8S1U1 (Q8S1U1) Photosystem II protein W-like protein, partial (92%) PROTEINF: pfam03912, PsbW, Photosystem II reaction centre W protein, PsbW. PsbW is directly assembled in dimeric PSII supercomplexes. The negatively charged N-terminal region is essential for this process ATH: photosystem II reaction centre W (PsbW) family protein, contains Pfam profile: PF03912 photosystem II reac…	0.211141		-0.190451	0.344561		-0.327916	-0.105494		0.301461		-0.363412	0.0796241		-0.475493	0.0452692
1	STMCU08	UP|PSBO_SOLTU (P26320) Oxygen-evolving enhancer protein 1, chloroplast precursor (OEE1) (33 kDa subunit of oxygen evolving system of photosystem II) (OEC 33 kDa subunit) (33 kDa thylakoid membrane protein), complete PROTEINF: pfam01716, MSP, Manganese-stabilising protein / photosystem II polypeptide. This family consists of the 33 KDa photosystem II polypeptide from the oxygen evolving complex (O…	0.102641		0.00843403	-0.189284		-0.303888	-0.00797466		-0.0651531		0.112717	-0.0240076		-0.503559	0.191708
1	STMCV09	similar to TIGR_Ath1|At1g67740.1 68414.m07730 photosystem II core complex proteins psbY, chloroplast (PSBY) / L-arginine metabolising enzyme identical to SP:O49347 Photosystem II core complex proteins psbY, chloroplast precursor (L-arginine metabolising e PROTEINF: ATH: YCF32;photosystem II core complex proteins psbY, chloroplast (PSBY) / L-arginine metabolising enzyme, identical to SP:O49347 Pho…	0.133666		-0.417146	0.152661		-0.436146	-0.125864		0.219776		-0.727006	0.217646		-0.346877	0.350546
1	STMCV20	homologue to UP|Q7YL67 (Q7YL67) PSII DI protein, partial (18%) PROTEINF: pfam00124, Photo_RC, Photosynthetic reaction centre protein ATH: Encodes chlorophyll binding protein D1, a part of the photosystem II reaction center core	-0.0151358		0.311923	0.0753847		0.103133	0.0371598		0.0971078		0.220693	0.0274163		0.0540646	-0.170821
1	STMCY78	UP|PSBO_LYCES (P23322) Oxygen-evolving enhancer protein 1, chloroplast precursor (OEE1) (33 kDa subunit of oxygen evolving system of photosystem II) (OEC 33 kDa subunit) (33 kDa thylakoid membrane protein), complete PROTEINF: pfam01716, MSP, Manganese-stabilising protein / photosystem II polypeptide. This family consists of the 33 KDa photosystem II polypeptide from the oxygen evolving complex (O…	-0.030017		-0.347576	0.122768		-0.387488	-0.224868		0.0840362		-0.278142	0.112318		-0.641395	-0.0599827
1	STMCY88	UP|CB2B_LYCES (P07370) Chlorophyll a-b binding protein 1B, chloroplast precursor (LHCII type I CAB-1B) (LHCP), complete PROTEINF: pfam00504, Chloroa_b-bind, Chlorophyll A-B binding protein ATH: AB140;CAB140;LHCB1.3;CHLOROPHYLL A/B BINDING PROTEIN 1;chlorophyll A-B binding protein 2, chloroplast / LHCII type I CAB-2 / CAB-140 (CAB2B), identical to SP:P04778 Chlorophyll A-B binding protein 2, chlor…	-0.171482		-0.608481	-0.246889		-2.5404	-1.52941		-0.211611		-0.468081	0.0725313		-2.65318	-1.76227
1	STMCZ27	UP|CB2B_LYCES (P07370) Chlorophyll a-b binding protein 1B, chloroplast precursor (LHCII type I CAB-1B) (LHCP), complete PROTEINF: pfam00504, Chloroa_b-bind, Chlorophyll A-B binding protein ATH: AB140;CAB140;LHCB1.3;CHLOROPHYLL A/B BINDING PROTEIN 1;chlorophyll A-B binding protein 2, chloroplast / LHCII type I CAB-2 / CAB-140 (CAB2B), identical to SP:P04778 Chlorophyll A-B binding protein 2, chlor…	-0.000823521		-0.102203	0.100738		-2.1437	-1.25277		0.191713		-0.239171	0.0833724		-2.38435	-1.37406
1	STMDB81	similar to UP|Q8S1U1 (Q8S1U1) Photosystem II protein W-like protein, partial (92%) PROTEINF: pfam03912, PsbW, Photosystem II reaction centre W protein, PsbW. PsbW is directly assembled in dimeric PSII supercomplexes. The negatively charged N-terminal region is essential for this process ATH: photosystem II reaction centre W (PsbW) family protein, contains Pfam profile: PF03912 photosystem II reac…	0.202004		-0.421339	0.33201		-0.476589	-0.131417		0.213061		-0.410676	0.203227		-0.426737	0.0628988
1	STMDB96	similar to UP|PSBW_SPIOL (Q41387) Photosystem II reaction center W protein, chloroplast precursor (PSII 6.1 kDa protein), partial (66%) PROTEINF: pfam07123, PsbW_2, Photosystem II reaction centre W protein (PsbW). This family consists of several plant specific photosystem II reaction centre W (PsbW) proteins. PsbW is a nuclear-encoded protein located in the thylakoid membrane of the chloroplast. …	-0.204897		-0.203042	0.38812		-0.196858	0.237788		-0.0614421		-0.592424	-0.184214		-0.454779	-0.206145
1	STMDJ78	similar to TIGR_Ath1|At4g15510.2 68417.m02369 photosystem II reaction center PsbP family protein contains PsbP domain PF01789; identical to SP:O23403 (Arabidopsis thaliana), partial (30%) PROTEINF: pfam01789, PsbP, PsbP. This family consists of the 23 kDa subunit of oxygen evolving system of photosystem II or PsbP from various plants (where it is encoded by the nuclear genome) and Cyanobacteria. …	0.136632		-0.25765	-0.0270045		-0.172928	-0.0282371		-0.124092		-0.0907172	0.330482		-0.117577	0.048818
1	STMDR17	UP|PSBP_SOLTU (P93566) Oxygen-evolving enhancer protein 2, chloroplast precursor (OEE2) (23 kDa subunit of oxygen evolving system of photosystem II) (OEC 23 kDa subunit) (23 kDa thylakoid membrane protein), complete PROTEINF: ATH: OEE2;OE23;OXYGEN-EVOLVING ENHANCER PROTEIN 2;photosystem II oxygen-evolving complex 23 (OEC23), JBC 14:211-238 (2002); identical to 23 kDa polypeptide of oxygen-evolvin…	0.00452755		-0.403366	0.100989		-0.721466	-0.21332		-0.100942		-0.422522	0.15652		-0.874098	0.0155415
1	STMEA49	similar to TIGR_Ath1|At4g15510.2 68417.m02369 photosystem II reaction center PsbP family protein contains PsbP domain PF01789; identical to SP:O23403 (Arabidopsis thaliana), partial (30%) PROTEINF: pfam01789, PsbP, PsbP. This family consists of the 23 kDa subunit of oxygen evolving system of photosystem II or PsbP from various plants (where it is encoded by the nuclear genome) and Cyanobacteria. …	-0.00693503		-0.407726	0.00199241		-0.268312	-0.0577264		-0.217342		-0.323777	0.0135255		-0.262893	0.0180609
1	STMES83	similar to TIGR_Ath1|At1g67740.1 68414.m07730 photosystem II core complex proteins psbY, chloroplast (PSBY) / L-arginine metabolising enzyme identical to SP:O49347 Photosystem II core complex proteins psbY, chloroplast precursor (L-arginine metabolising e PROTEINF: ATH: YCF32;photosystem II core complex proteins psbY, chloroplast (PSBY) / L-arginine metabolising enzyme, identical to SP:O49347 Pho…	-0.0526136		-0.816318	0.0301087		-0.909843	-0.199019		-0.102809		-0.858067	0.121368		-0.505309	-0.145255
1	STMET39	similar to UP|PSBW_SPIOL (Q41387) Photosystem II reaction center W protein, chloroplast precursor (PSII 6.1 kDa protein), partial (66%) PROTEINF: pfam07123, PsbW_2, Photosystem II reaction centre W protein (PsbW). This family consists of several plant specific photosystem II reaction centre W (PsbW) proteins. PsbW is a nuclear-encoded protein located in the thylakoid membrane of the chloroplast. …	-0.00851571		-0.224641	-0.256192		-0.00733451	-0.0439907		-0.406056		-0.100994	0.193179		0.204362	-0.0569568
1	STMEU64	similar to TIGR_Ath1|At1g34000.1 68414.m04215 light stress-responsive one-helix protein (OHP2) contains similarity to photosystem II 22 kDa protein GI:6006279 from [Arabidopsis thaliana], partial (57%) PROTEINF: ATH: ONE-HELIX PROTEIN 2;light stress-responsive one-helix protein (OHP2), contains similarity to photosystem II 22 kDa protein GI:6006279 from (Arabidopsis thaliana) or light stress-resp…	-0.0932181		-0.473093	-0.0589963		-0.422884	-0.158576		-0.0941793		-0.364615	-0.131866		-0.375258	-0.240184
1	STMEW75	similar to UP|PSBW_SPIOL (Q41387) Photosystem II reaction center W protein, chloroplast precursor (PSII 6.1 kDa protein), partial (50%) PROTEINF: pfam07123, PsbW_2, Photosystem II reaction centre W protein (PsbW). This family consists of several plant specific photosystem II reaction centre W (PsbW) proteins. PsbW is a nuclear-encoded protein located in the thylakoid membrane of the chloroplast. …	-0.1578		-0.579107	0.188236		-0.69802	-0.0871586		-0.164858		-0.430624	0.0411101		-0.686782	-0.0809566
1	STMEZ65	similar to UP|PSBW_SPIOL (Q41387) Photosystem II reaction center W protein, chloroplast precursor (PSII 6.1 kDa protein), partial (50%) PROTEINF: pfam07123, PsbW_2, Photosystem II reaction centre W protein (PsbW). This family consists of several plant specific photosystem II reaction centre W (PsbW) proteins. PsbW is a nuclear-encoded protein located in the thylakoid membrane of the chloroplast. …	-0.0155935		-0.289973	0.322642		-0.40901	-0.0666017		0.202884		-0.266442	0.305626		-0.55777	-0.149952
1	STMEZ80	similar to UP|Q6Q9W1 (Q6Q9W1) Ultraviolet-B-repressible protein, partial (81%) PROTEINF: ATH: membrane protein, putative, contains 2 transmembrane domains;	-0.0715144		-0.713255	0.235345		-0.988086	-0.357984		-0.0554251		-0.701179	0.138331		-0.608251	-0.515994
1	STMGQ55	similar to TIGR_Ath1|At2g28605.1 68415.m03477 expressed protein , partial (67%) PROTEINF: pfam01789, PsbP, PsbP. This family consists of the 23 kDa subunit of oxygen evolving system of photosystem II or PsbP from various plants (where it is encoded by the nuclear genome) and Cyanobacteria. The 23 KDa PsbP protein is required for PSII to be ful ATH: expressed protein	-0.0624905		-0.41525	-0.169588		-0.208879	0.180138		-0.137086		-0.118874	-0.0600871		-0.0582182	0.0188783
1	STMHQ84	similar to UP|PSBR_SPIOL (P10690) Photosystem II 10 kDa polypeptide, chloroplast precursor, partial (79%) PROTEINF: pfam04725, PsbR, Photosystem II 10 kDa polypeptide PsbR. This protein is associated with the oxygen-evolving complex of photosystem II. Its function in photosynthesis is not known. The C-terminal hydrophobic region functions as a thylakoid transfer signal ATH: PSBR;photosystem II 10…	-0.651127		-0.818864	-0.100151		-0.943991	0.0106685		-0.593888		-0.57879	-0.477492		-0.450249	-0.477397
1	STMHZ22	homologue to UP|PSBR_SOLTU (P06183) Photosystem II 10 kDa polypeptide, chloroplast precursor (Light inducible tissue-specific ST-LS1 protein), partial (63%) PROTEINF: pfam04725, PsbR, Photosystem II 10 kDa polypeptide PsbR. This protein is associated with the oxygen-evolving complex of photosystem II. Its function in photosynthesis is not known. The C-terminal hydrophobic region functions as a th…	-0.622503		-0.801269	0.000419831		-1.06156	-0.0784599		-0.575762		-0.607458	-0.438095		-0.422975	-0.577365
1	STMIR58	similar to UP|Q6Q9W1 (Q6Q9W1) Ultraviolet-B-repressible protein, partial (69%) PROTEINF: ATH: membrane protein, putative, contains 2 transmembrane domains;	-0.304342		-1.19517	-0.0402349		-1.30615	-0.304232		-0.437736		-0.699905	-0.482078		-0.835716	-0.5388
1	STMIV06	similar to TIGR_Ath1|At2g39470.1 68415.m04844 photosystem II reaction center PsbP family protein , partial (63%) PROTEINF: pfam01789, PsbP, PsbP. This family consists of the 23 kDa subunit of oxygen evolving system of photosystem II or PsbP from various plants (where it is encoded by the nuclear genome) and Cyanobacteria. The 23 KDa PsbP protein is required for PSII to be ful ATH: photosystem II …	-0.0899444		-0.329692	-0.114465		-0.381359	-0.25137		-0.188935		-0.0698108	-0.265129		-0.489753	-0.238839
1	STMIV36	similar to TIGR_Ath1|At2g39470.1 68415.m04844 photosystem II reaction center PsbP family protein , partial (63%) PROTEINF: pfam01789, PsbP, PsbP. This family consists of the 23 kDa subunit of oxygen evolving system of photosystem II or PsbP from various plants (where it is encoded by the nuclear genome) and Cyanobacteria. The 23 KDa PsbP protein is required for PSII to be ful ATH: photosystem II …	-0.0536029		-0.302034	-0.188964		-0.498583	0.0259397		-0.111494		-0.207885	-0.111907		-0.397079	-0.0539539
1	STMIX26	UP|PSBO_LYCES (P23322) Oxygen-evolving enhancer protein 1, chloroplast precursor (OEE1) (33 kDa subunit of oxygen evolving system of photosystem II) (OEC 33 kDa subunit) (33 kDa thylakoid membrane protein), complete PROTEINF: pfam01716, MSP, Manganese-stabilising protein / photosystem II polypeptide. This family consists of the 33 KDa photosystem II polypeptide from the oxygen evolving complex (O…	-0.2685		-0.821268	-0.380052		-0.769255	-0.383651		-0.340411		-0.275365	-0.180824		-1.12865	-0.393803
1	STMIX78	homologue to UP|PSBS_SOLSG (Q9FPP4) Photosystem II 22 kDa protein, chloroplast precursor (CP22), partial (81%) PROTEINF: pfam00504, Chloroa_b-bind, Chlorophyll A-B binding protein ATH: PSBS;NONPHOTOCHEMICAL QUENCHING;photosystem II 22kDa protein, chloroplast / CP22 (PSBS), identical to photosystem II 22 kDa protein, chloroplast (precursor) SP:Q9XF91 from (Arabidopsis thaliana); contains Pfam prof…	-0.200594		-1.05933	-0.370607		-2.08936	-1.12793		-0.482735		-0.532753	-0.256235		-1.74039	-1.29688
1	STMIX96	similar to UP|Q6Q9W1 (Q6Q9W1) Ultraviolet-B-repressible protein, partial (67%) PROTEINF: ATH: membrane protein, putative, contains 2 transmembrane domains;	-0.41621		-0.857532	-0.0726918		-0.846967	-0.309935		-0.416679		-0.501015	-0.0823762		-0.47192	-0.190054
1	STMIZ57	UP|PSBR_SOLTU (P06183) Photosystem II 10 kDa polypeptide, chloroplast precursor (Light inducible tissue-specific ST-LS1 protein), complete PROTEINF: pfam04725, PsbR, Photosystem II 10 kDa polypeptide PsbR. This protein is associated with the oxygen-evolving complex of photosystem II. Its function in photosynthesis is not known. The C-terminal hydrophobic region functions as a thylakoid transfer s…	-0.731269		-0.89133	-0.101122		-0.978728	-0.0119187		-0.71768		-0.668641	-0.370257		-0.499601	-0.514405
1	STMIZ75	similar to TIGR_Ath1|At1g34000.1 68414.m04215 light stress-responsive one-helix protein (OHP2) contains similarity to photosystem II 22 kDa protein GI:6006279 from [Arabidopsis thaliana], partial (49%) PROTEINF: ATH: ONE-HELIX PROTEIN 2;light stress-responsive one-helix protein (OHP2), contains similarity to photosystem II 22 kDa protein GI:6006279 from (Arabidopsis thaliana) or light stress-resp…	0.022666		-0.16898	0.0354601		-0.104594	-0.143385		-0.0575366		-0.0923029	0.00653833		-0.15669	-0.0118437
1	STMIZ84	similar to TIGR_Ath1|At1g34000.1 68414.m04215 light stress-responsive one-helix protein (OHP2) contains similarity to photosystem II 22 kDa protein GI:6006279 from [Arabidopsis thaliana], partial (49%) PROTEINF: ATH: ONE-HELIX PROTEIN 2;light stress-responsive one-helix protein (OHP2), contains similarity to photosystem II 22 kDa protein GI:6006279 from (Arabidopsis thaliana) or light stress-resp…	0.0340087		-0.0514404	0.00277071		-0.0364724	0.0466756		-0.0716526		0.0383474	0.0148426		-0.0661443	-0.0657912
1	STMJA96	similar to TIGR_Ath1|At4g15510.1 68417.m02370 photosystem II reaction center PsbP family protein contains PsbP domain PF01789; identical to SP:O23403 (Arabidopsis thaliana), partial (62%) PROTEINF: pfam01789, PsbP, PsbP. This family consists of the 23 kDa subunit of oxygen evolving system of photosystem II or PsbP from various plants (where it is encoded by the nuclear genome) and Cyanobacteria. …	0.246773		0.259532	0.271258		0.0293964	0.192084		0.647306		-0.11263	0.121143		-0.161111	0.0297541
1	STMJK76	homologue to UP|PSBJ_ARATH (P56781) Photosystem II reaction center J protein, partial (38%) PROTEINF: ATH: PSII component	-0.0122589		-0.169651	0.0333101		-0.181746	-0.171102		-0.0472639		0.200297	0.162996		-0.150601	0.183201
1	STMCK36	homologue to UP|CB12_LYCES (P10708) Chlorophyll a-b binding protein 7, chloroplast precursor (LHCI type II CAB-7), complete PROTEINF: pfam00504, Chloroa_b-bind, Chlorophyll A-B binding protein ATH: chlorophyll A-B binding protein (LHCA2), identical to Lhca2 protein (Arabidopsis thaliana) GI:4741940; similar to chlorophyll A-B binding protein, chloroplast (Precursor) SP:P13869 from (Petunia hybrid…	0.0540595		-0.0961942	-0.0145781		-0.543077	-0.171445		0.0346225		-0.121488	0.0977515		-0.904805	-0.0754155
1	STMCQ90	homologue to PIR|S00443|S00443 chlorophyll a/b-binding protein type I precursor (cab-6A) - tomato {Lycopersicon esculentum;} , complete PROTEINF: ATH: chlorophyll A-B binding protein / LHCI type I (CAB), identical to chlorophyll A/B-binding protein (Arabidopsis thaliana) GI:16207; contains Pfam profile: PF00504 chlorophyll A-B binding protein or chlorophyll A-B binding protein / LHCI type I (CAB)…	-0.0775996		-0.613737	-0.115428		-1.55175	-0.602803		-0.433148		-0.161472	0.0204968		-1.69132	-0.490954
1	STMDP45	homologue to PIR|S04125|S04125 chlorophyll a/b-binding protein type III precursor - tomato {Lycopersicon esculentum;} , complete PROTEINF: pfam00504, Chloroa_b-bind, Chlorophyll A-B binding protein ATH: LHCA3*1;chlorophyll A-B binding protein / LHCI type III (LHCA3.1), nearly identical to PSI type III chlorophyll a/b-binding protein GI:430947; contains Pfam profile: PF00504 chlorophyll A-B bindin…	-0.142911		-0.58815	0.0651825		-1.91224	-1.04851		-0.207234		-0.39448	-0.085814		-2.13609	-1.48127
1	STMET04	homologue to PIR|S04125|S04125 chlorophyll a/b-binding protein type III precursor - tomato {Lycopersicon esculentum;} , complete PROTEINF: pfam00504, Chloroa_b-bind, Chlorophyll A-B binding protein ATH: LHCA3*1;chlorophyll A-B binding protein / LHCI type III (LHCA3.1), nearly identical to PSI type III chlorophyll a/b-binding protein GI:430947; contains Pfam profile: PF00504 chlorophyll A-B bindin…	-0.144677		-0.924585	-0.253421		-2.20285	-1.42061		-0.35328		-0.681308	-0.185581		-2.1333	-1.42633
1	STMCJ09	UP|Q7M1K9 (Q7M1K9) Chlorophyll a/b-binding protein (cab-11), complete PROTEINF: pfam00504, Chloroa_b-bind, Chlorophyll A-B binding protein ATH: 3-PHOSPHOGLYCERATE DEHYDROGENASE;D-3-phosphoglycerate dehydrogenase / 3-PGDH, identical to SP:O04130 or similar to D-3-phosphoglycerate dehydrogenase, putative / 3-PGDH, putative [Arabidopsis thaliana] (TAIR:At3g19480.1); similar to D-3-phosphoglycerate	-0.0147034		-0.252053	0.109698		-1.61694	-1.04375		0.127912		-0.373343	0.0832229		-1.77845	-0.797232
1	STMCK76	UP|Q7M1K9 (Q7M1K9) Chlorophyll a/b-binding protein (cab-11), complete PROTEINF: pfam00504, Chloroa_b-bind, Chlorophyll A-B binding protein ATH: 3-PHOSPHOGLYCERATE DEHYDROGENASE;D-3-phosphoglycerate dehydrogenase / 3-PGDH, identical to SP:O04130 or similar to D-3-phosphoglycerate dehydrogenase, putative / 3-PGDH, putative [Arabidopsis thaliana] (TAIR:At3g19480.1); similar to D-3-phosphoglycerate	0.203225		-0.153585	0.0909755		-1.7126	-0.985134		0.160316		-0.50483	0.136974		-2.0256	-0.668434
1	STMCN12	UP|Q7M1K9 (Q7M1K9) Chlorophyll a/b-binding protein (cab-11), complete PROTEINF: pfam00504, Chloroa_b-bind, Chlorophyll A-B binding protein ATH: 3-PHOSPHOGLYCERATE DEHYDROGENASE;D-3-phosphoglycerate dehydrogenase / 3-PGDH, identical to SP:O04130 or similar to D-3-phosphoglycerate dehydrogenase, putative / 3-PGDH, putative [Arabidopsis thaliana] (TAIR:At3g19480.1); similar to D-3-phosphoglycerate	-0.0364397		-0.317773	-0.102599		-1.65204	-1.05904		-0.184426		-0.558778	0.118637		-1.98346	-0.554322
1	STMCB57	homologue to UP|Q84UU0 (Q84UU0) Photosystem I subunit XI, complete PROTEINF: ATH: photosystem I reaction center subunit XI, chloroplast (PSI-L) / PSI subunit V, identical to Photosystem I reaction center subunit XI, chloroplast precursor (PSI-L) (PSI subunit V) (Swiss-Prot:Q9SUI4) (Arabidopsis thaliana); contains Pfam profile PF02605:	-0.0306461		-0.348988	0.134207		-0.319622	-0.074578		-0.068511		-0.180601	0.119334		-0.393863	0.103632
1	STMCD42	similar to UP|PSAN_ARATH (P49107) Photosystem I reaction centre subunit N, chloroplast precursor (PSI-N), partial (65%) PROTEINF: ATH: photosystem I reaction center subunit PSI-N, chloroplast, putative / PSI-N, putative (PSAN), SP:P49107; Plant Physiol. 109 (3), 1126 (1995); similar to SP:P31093 Photosystem I reaction centre subunit N, chloroplast precursor (PSI- N) {Hordeum vulgare} or	-0.127167		-0.607057	0.256602		-1.96739	-0.941422		-0.0553724		-0.881048	0.175559		-2.03545	-1.35148
1	STMCI32	similar to UP|Q9XQB4 (Q9XQB4) Photosystem I reaction center subunit III, partial (84%) PROTEINF: pfam02507, PSI_PsaF, Photosystem I reaction centre subunit III. Photosystem I (PSI) is an integral membrane protein complex that uses light energy to mediate electron transfer from plastocyanin to ferredoxin. Subunit III (or PSI-F) is one of at least 14 d ATH: photosystem I reaction center subunit III…	-0.0410633		-0.780724	0.177767		-1.22124	-0.368536		-0.119992		-0.441299	0.32976		-1.42623	-0.240785
1	STMCO48	homologue to UP|Q84UU0 (Q84UU0) Photosystem I subunit XI, complete PROTEINF: ATH: photosystem I reaction center subunit XI, chloroplast (PSI-L) / PSI subunit V, identical to Photosystem I reaction center subunit XI, chloroplast precursor (PSI-L) (PSI subunit V) (Swiss-Prot:Q9SUI4) (Arabidopsis thaliana); contains Pfam profile PF02605:	0.167558		-0.439043	0.217779		-0.767213	-0.355248		0.200033		-0.649561	0.237194		-1.19246	-0.37844
1	STMCP03	homologue to UP|PSAD_LYCES (P12372) Photosystem I reaction center subunit II, chloroplast precursor (Photosystem I 20 kDa subunit) (PSI-D), complete PROTEINF: pfam02531, PsaD, PsaD. This family consists of PsaD from plants and cyanobacteria. PsaD is an extrinsic polypeptide of photosystem I (PSI) and is required for native assembly of PSI reaction clusters and is implicated in the electrostatic b…	0.148369		-0.250466	0.104848		-0.649967	-0.167293		0.065105		-0.475389	0.150059		-0.989954	-0.0510141
1	STMCQ21	similar to UP|Q9XQB4 (Q9XQB4) Photosystem I reaction center subunit III, partial (84%) PROTEINF: pfam02507, PSI_PsaF, Photosystem I reaction centre subunit III. Photosystem I (PSI) is an integral membrane protein complex that uses light energy to mediate electron transfer from plastocyanin to ferredoxin. Subunit III (or PSI-F) is one of at least 14 d ATH: photosystem I reaction center subunit III…	-0.0369664		-0.750144	0.212859		-0.970969	-0.425699		-0.107473		-0.468384	0.299465		-1.37113	-0.244449
1	STMCQ33	homologue to UP|Q84UU0 (Q84UU0) Photosystem I subunit XI, complete PROTEINF: ATH: photosystem I reaction center subunit XI, chloroplast (PSI-L) / PSI subunit V, identical to Photosystem I reaction center subunit XI, chloroplast precursor (PSI-L) (PSI subunit V) (Swiss-Prot:Q9SUI4) (Arabidopsis thaliana); contains Pfam profile PF02605:	0.166587		-0.278906	0.126325		-0.58937	-0.323503		0.0792188		-0.08162	0.24663		-1.12813	-0.126926
1	STMCX85	similar to TIGR_Ath1|At1g08380.1 68414.m00927 expressed protein , partial (76%) PROTEINF: ATH: expressed protein	-0.241081		-0.526869	0.129376		-1.31759	-0.667876		0.0291114		-0.812832	-0.135246		-1.80867	-0.980802
1	STMEQ69	homologue to UP|Q40431 (Q40431) PSI-H precursor, partial (97%) PROTEINF: pfam03244, PSI_PsaH, Photosystem I reaction centre subunit VI. Photosystem I (PSI) is an integral membrane protein complex that uses light energy to mediate electron transfer from plastocyanin to ferredoxin ATH: photosystem I reaction center subunit VI, chloroplast, putative / PSI-H, putative (PSAH2), identical to SP:Q9SUI6;…	-0.0463495		-0.33486	0.0828914		-0.632632	-0.0272761		-0.105889		-0.119548	0.21474		-0.475225	-0.153149
1	STMEU31	similar to UP|PSAN_ARATH (P49107) Photosystem I reaction centre subunit N, chloroplast precursor (PSI-N), partial (65%) PROTEINF: ATH: photosystem I reaction center subunit PSI-N, chloroplast, putative / PSI-N, putative (PSAN), SP:P49107; Plant Physiol. 109 (3), 1126 (1995); similar to SP:P31093 Photosystem I reaction centre subunit N, chloroplast precursor (PSI- N) {Hordeum vulgare} or	-0.287998		-1.05766	-0.0468356		-1.86061	-0.996259		-0.560913		-0.806648	0.00512959		-1.96786	-1.20924
1	STMHX87	homologue to UP|Q40430 (Q40430) PSI-H precursor, complete PROTEINF: pfam03244, PSI_PsaH, Photosystem I reaction centre subunit VI. Photosystem I (PSI) is an integral membrane protein complex that uses light energy to mediate electron transfer from plastocyanin to ferredoxin ATH: photosystem I reaction center subunit VI, chloroplast, putative / PSI-H, putative (PSAH2), identical to SP:Q9SUI6; simi…	-0.126018		-0.510289	-0.129399		-1.07074	-0.407486		-0.281768		-0.332574	0.263322		-0.985943	-0.300489
1	STMIR79	homologue to UP|Q84QE6 (Q84QE6) Photosystem I reaction center subunit X psaK, partial (70%) PROTEINF: pfam01241, PSI_PSAK, Photosystem I psaG / psaK ATH: photosystem I reaction center subunit psaK, chloroplast, putative / photosystem I subunit X, putative / PSI-K, putative (PSAK), identical to SP:Q9SUI5; strong similarity to SP:P36886 Photosystem I reaction center subunit psaK, chloroplast precur…	-0.375175		-1.11961	-0.182733		-1.75443	-0.633207		-0.760225		-1.00832	-0.371853		-1.78619	-1.16953
1	STMIX56	homologue to UP|Q40431 (Q40431) PSI-H precursor, partial (97%) PROTEINF: pfam03244, PSI_PsaH, Photosystem I reaction centre subunit VI. Photosystem I (PSI) is an integral membrane protein complex that uses light energy to mediate electron transfer from plastocyanin to ferredoxin ATH: photosystem I reaction center subunit VI, chloroplast, putative / PSI-H, putative (PSAH2), identical to SP:Q9SUI6;…	-0.134648		-0.945172	-0.296286		-1.37279	-0.504508		-0.52073		-0.389684	0.153296		-1.16504	-0.381785
1	STMIX69	homologue to UP|Q9XQB4 (Q9XQB4) Photosystem I reaction center subunit III, partial (84%) PROTEINF: pfam02507, PSI_PsaF, Photosystem I reaction centre subunit III. Photosystem I (PSI) is an integral membrane protein complex that uses light energy to mediate electron transfer from plastocyanin to ferredoxin. Subunit III (or PSI-F) is one of at least 14 d ATH: photosystem I reaction center subunit I…	-0.0682361		-0.848606	-0.0400233		-1.22217	-0.205697		-0.341541		-0.213065	0.152346		-1.29738	-0.202339
1	STMIY09	similar to UP|PSAN_ARATH (P49107) Photosystem I reaction centre subunit N, chloroplast precursor (PSI-N), partial (65%) PROTEINF: ATH: photosystem I reaction center subunit PSI-N, chloroplast, putative / PSI-N, putative (PSAN), SP:P49107; Plant Physiol. 109 (3), 1126 (1995); similar to SP:P31093 Photosystem I reaction centre subunit N, chloroplast precursor (PSI- N) {Hordeum vulgare} or	-0.260871		-0.969391	-0.342153		-1.77431	-1.01112		-0.540443		-0.362142	-0.117403		-1.85647	-0.854694
1	STMCP62	UP|PSAI_BRAOL (Q31909) Photosystem I reaction center subunit VIII (PSI-I), partial (72%) PROTEINF: pfam00796, PSI_8, Photosystem I reaction centre subunit VIII ATH: PSI I protein	-0.00655577		-0.0965323	-0.129527		-0.11984	-0.0756197		0.0479456		0.268881	0.316856		0.178891	0.210382
1	STMCZ35	homologue to UP|PSE1_NICSY (Q41228) Photosystem I reaction center subunit IV A, chloroplast precursor (PSI-E A), partial (55%) PROTEINF: pfam02427, PSI_PsaE, Photosystem I reaction centre subunit IV / PsaE. PsaE is a 69 amino acid polypeptide from photosystem I present on the stromal side of the thylakoid membrane. The structure is comprised of a well-defined five-stranded beta-sheet simil ATH: p…	0.148367		-0.239292	0.350814		-0.513398	-0.319691		0.316385		-0.440733	0.398632		-1.02593	-0.254386
1	STMHY92	UP|CYB6_TOBAC (P06247) Cytochrome b6, partial (97%) PROTEINF: pfam00033, Cytochrom_B_N, Cytochrome b(N-terminal)/b6/petB ATH: Encodes the cytochrome b(6) subunit of the cytochrome b6f complex.	0.0608126		0.0584873	-0.0896083		0.0277458	-0.000900775		-0.151463		0.0532224	-0.0578179		0.205931	-0.0504839
1	STMCH36	UP|ATPH_MARPO (P62481) ATP synthase C chain (Lipid-binding protein) (Subunit III) , complete PROTEINF: pfam00137, ATP-synt_C, ATP synthase subunit C ATH: ATPase III subunit	0.0730586		0.31262	0.125784		0.373703	0.235974		0.226201		0.404592	0.111054		0.809014	0.260951
1	STMCI13	similar to TIGR_Ath1|At2g31040.1 68415.m03786 ATP synthase protein I -related contains weaks similarity to Swiss-Prot:P08443 ATP synthase protein I [Synechococcus sp.], partial (69%) PROTEINF: ATH: ATP synthase protein I -related, contains weaks similarity to Swiss-Prot:P08443 ATP synthase protein I (Synechococcus sp.)	-0.0326217		-0.314114	-0.0609837		-0.189855	-0.0644479		-0.0653598		-0.0911044	-0.0492281		-0.182918	0.106022
1	STMCN94	homologue to UP|ATPD_TOBAC (P32980) ATP synthase delta chain, chloroplast precursor , complete PROTEINF: pfam00213, OSCP, ATP synthase delta (OSCP) subunit. The ATP D subunit from E. coli is the same as the OSCP subunit which is this family. The ATP D subunit from metazoa are found in family pfam00401 ATH: ATP synthase delta chain, chloroplast, putative / H(+)-transporting two-sector ATPase, delt…	0.0156071		-0.413452	0.106244		-0.0101031	0.0651506		0.242796		-0.57812	0.0507852		-0.150272	0.0189164
1	STMEJ16	similar to TIGR_Ath1|At2g31040.1 68415.m03786 ATP synthase protein I -related contains weaks similarity to Swiss-Prot:P08443 ATP synthase protein I [Synechococcus sp.], partial (22%) PROTEINF: ATH: ATP synthase protein I -related, contains weaks similarity to Swiss-Prot:P08443 ATP synthase protein I (Synechococcus sp.)	-0.075853		-0.758173	-0.149917		0.125551	0.49802		-0.509244		-0.348659	0.17458		0.192607	0.822122
1	STMES57	weakly similar to TIGR_Ath1|At4g00895.1 68417.m00121 ATP synthase delta chain-related contains weak similarity to Swiss-Prot:P32980 ATP synthase delta chain, chloroplast precursor [Nicotiana tabacum], partial (17%) PROTEINF: pfam00213, OSCP, ATP synthase delta (OSCP) subunit. The ATP D subunit from E. coli is the same as the OSCP subunit which is this family. The ATP D subunit from metazoa are fo…	-0.202576		-0.66654	-0.0574907		-0.57222	-0.235065		-0.198636		-0.614071	-0.059528		-0.642212	-0.262387
1	STMEY61	homologue to UP|ATPG_TOBAC (P29790) ATP synthase gamma chain, chloroplast precursor , complete PROTEINF: pfam00231, ATP-synt, ATP synthase ATH: ATP synthase gamma chain 1, chloroplast (ATPC1), identical to SP:Q01908 ATP synthase gamma chain 1, chloroplast precursor (EC 3.6.3.14) {Arabidopsis thaliana}	-0.0776337		-0.520869	-0.361535		-0.406218	-0.383585		-0.00049964		-0.120191	-0.0712056		-0.720509	-0.314357
1	STMEZ44	weakly similar to TIGR_Ath1|At4g00895.1 68417.m00121 ATP synthase delta chain-related contains weak similarity to Swiss-Prot:P32980 ATP synthase delta chain, chloroplast precursor [Nicotiana tabacum], partial (17%) PROTEINF: pfam00213, OSCP, ATP synthase delta (OSCP) subunit. The ATP D subunit from E. coli is the same as the OSCP subunit which is this family. The ATP D subunit from metazoa are fo…	-0.00389123		-0.328414	0.0811602		-0.410897	-0.13686		0.154788		-0.405769	-0.0217107		-0.490669	-0.368785
1	STMIR57	similar to TIGR_Osa1|9634.m03804 ATP synthase F1, beta subunit, partial (65%) PROTEINF: pfam00006, ATP-synt_ab, ATP synthase alpha/beta family, nucleotide-binding domain. This family includes the ATP synthase alpha and beta subunits the ATP synthase associated with flagella ATH: chloroplast-encoded gene for beta subunit of ATP synthase	-0.0234267		0.19314	0.0116408		0.231733	0.262131		0.0103313		0.263127	-0.0118377		0.584407	0.335753
1	STMIS74	PROTEINF: ATH: ATPase alpha subunit	-0.1105		-0.275454	-0.0690616		-0.353901	-0.126553		-0.18258		-0.12267	0.191096		-0.159543	0.0933796
1	STMJB01	homologue to UP|ATPD_TOBAC (P32980) ATP synthase delta chain, chloroplast precursor , complete PROTEINF: pfam00213, OSCP, ATP synthase delta (OSCP) subunit. The ATP D subunit from E. coli is the same as the OSCP subunit which is this family. The ATP D subunit from metazoa are found in family pfam00401 ATH: ATP synthase delta chain, chloroplast, putative / H(+)-transporting two-sector ATPase, delt…	0.0460232		-0.201481	0.158081		-0.295028	-0.0374839		0.455294		-0.272278	0.100338		-0.199329	-0.234871
1	STMJP23	similar to TIGR_Ath1|At2g31040.1 68415.m03786 ATP synthase protein I -related contains weaks similarity to Swiss-Prot:P08443 ATP synthase protein I [Synechococcus sp.], partial (17%) PROTEINF: ATH: ATP synthase protein I -related, contains weaks similarity to Swiss-Prot:P08443 ATP synthase protein I (Synechococcus sp.)	-0.0308099		-0.200448	-0.135233		-0.169043	-0.0756835		-0.150707		0.00572269	0.0260591		-0.0575697	0.0674062
1	STMGO13	similar to TIGR_Ath1|At5g45040.1 68418.m05522 cytochrome c6 (ATC6) identical to c6 type cytochrome [Arabidopsis thaliana] gi|19571824|emb|CAD27418, partial (53%) PROTEINF: pfam00034, Cytochrom_C, Cytochrome c. The cytochrome 556 and cytochrome c' families are not included ATH: cytochrome c6 (ATC6), identical to c6 type cytochrome (Arabidopsis thaliana) gi:19571824:emb:CAD27418	-0.0299636		-0.163634	-0.00341929		0.172777	0.165009		0.297963		-0.0827628	-0.00106976		-0.0616046	-0.0422253
1	STMCH07	homologue to UP|PLAS_LYCES (P17340) Plastocyanin, chloroplast precursor, complete PROTEINF: pfam00127, Copper-bind, Copper binding proteins, plastocyanin/azurin family ATH: DRT112;plastocyanin, similar to plastocyanin GI:1865683 from (Arabidopsis thaliana)	0.148741		-0.256411	0.181322		-0.510583	-0.504921		-0.044073		-0.0874941	0.357483		-0.685232	0.0531792
1	STMCS27	homologue to UP|PLAS_LYCES (P17340) Plastocyanin, chloroplast precursor, complete PROTEINF: pfam00127, Copper-bind, Copper binding proteins, plastocyanin/azurin family ATH: DRT112;plastocyanin, similar to plastocyanin GI:1865683 from (Arabidopsis thaliana)	0.179138		0.198286	0.28921		-0.37282	-0.312993		0.210002		-0.161372	0.448239		-0.665646	0.0384067
1	STMIR38	similar to TIGR_Ath1|At4g32590.1 68417.m04640 ferredoxin-related contains Pfam profile: PF00111 2Fe-2S iron-sulfur cluster binding domain, partial (49%) PROTEINF: pfam00111, Fer2, 2Fe-2S iron-sulfur cluster binding domain ATH: ferredoxin-related, contains Pfam profile: PF00111 2Fe-2S iron-sulfur cluster binding domain or ferredoxin-related, contains Pfam profile: PF00111 2Fe-2S iron-sulfur cluste…	0.0230168		0.101341	0.0069099		-0.00149861	0.108532		0.0179412		-0.0265859	0.00147967		0.052158	0.222377
1	STMJE87	similar to TIGR_Ath1|At4g32590.1 68417.m04640 ferredoxin-related contains Pfam profile: PF00111 2Fe-2S iron-sulfur cluster binding domain, partial (68%) PROTEINF: pfam00111, Fer2, 2Fe-2S iron-sulfur cluster binding domain ATH: ferredoxin-related, contains Pfam profile: PF00111 2Fe-2S iron-sulfur cluster binding domain or ferredoxin-related, contains Pfam profile: PF00111 2Fe-2S iron-sulfur cluste…	-0.0646208		-0.156076	-0.105242		-0.12695	0.00861019		-0.105621		0.0199815	-0.165538		0.0507666	-0.171054
1	STMCF51	UP|FENR_TOBAC (O04977) Ferredoxin--NADP reductase, leaf-type isozyme, chloroplast precursor (FNR) , complete PROTEINF: pfam00175, NAD_binding_1, Oxidoreductase NAD-binding domain. Xanthine dehydrogenases, that also bind FAD/NAD, have essentially no similarity ATH: ferredoxin--NADP(+) reductase, putative / adrenodoxin reductase, putative, strong similarity to Ferredoxin--NADP reductase, chloroplas…	-0.0774248		-0.230372	0.20923		-0.295179	-0.243344		0.0135143		-0.103441	0.108611		-0.317672	-0.178035
1	STMCG35	UP|FENR_TOBAC (O04977) Ferredoxin--NADP reductase, leaf-type isozyme, chloroplast precursor (FNR) , complete PROTEINF: pfam00175, NAD_binding_1, Oxidoreductase NAD-binding domain. Xanthine dehydrogenases, that also bind FAD/NAD, have essentially no similarity ATH: ferredoxin--NADP(+) reductase, putative / adrenodoxin reductase, putative, strong similarity to Ferredoxin--NADP reductase, chloroplas…	-0.112244		-0.388546	-0.0239806		-0.809291	-0.512019		-0.0214552		-0.236378	-0.141635		-0.839606	-0.504396
1	STMHV26	weakly similar to TIGR_Ath1|At4g37920.1 68417.m05362 expressed protein , partial (19%) PROTEINF: ATH: similar to expressed protein [Arabidopsis thaliana] (TAIR:At1g36320.1); similar to P0552C05.25 [Oryza sativa (japonica cultivar-group)] (GB:NP_914200.1)	-0.00674903		-0.176172	-0.117257		0.0770125	0.219248		-0.13075		0.000974079	0.0730825		0.245862	0.345857
1	STMIU53	similar to TIGR_Ath1|At2g05620.1 68415.m00598 expressed protein , partial (62%) PROTEINF: ATH: expressed protein	-0.518969		-1.05994	-0.314098		-1.98684	-1.09626		-0.655861		-0.428336	-0.239547		-1.14251	-1.40588
1	STMCE67	similar to UP|Q8L3U4 (Q8L3U4) AT5g36790/f5h8_20, partial (82%) PROTEINF: ATH: phosphoglycolate phosphatase, putative, similar to phosphoglycolate phosphatase precursor (Chlamydomonas reinhardtii) GI:15982558; contains InterPro accession IPR005834: Haloacid dehalogenase-like hydrolase	0.0238943		-0.0962213	0.155597		-0.507711	-0.228269		0.0611518		-0.364579	0.00884374		-0.629119	-0.369104
1	STMCV30	similar to UP|Q8L3U4 (Q8L3U4) AT5g36790/f5h8_20, partial (82%) PROTEINF: ATH: phosphoglycolate phosphatase, putative, similar to phosphoglycolate phosphatase precursor (Chlamydomonas reinhardtii) GI:15982558; contains InterPro accession IPR005834: Haloacid dehalogenase-like hydrolase	0.136705		-0.345896	0.21683		-0.690032	-0.215301		0.0468133		-0.259574	0.132218		-0.922201	-0.276647
1	STMCE84	homologue to UP|GOX2_ARATH (Q9LRR9) Probable (S)-2-hydroxy-acid oxidase, peroxisomal 2 (Glycolate oxidase 2) (GOX 2) (Short chain alpha-hydroxy acid oxidase 2) , partial (98%) PROTEINF: ATH: (S)-2-hydroxy-acid oxidase, peroxisomal, putative / glycolate oxidase, putative / short chain alpha-hydroxy acid oxidase, putative, similar to (S)-2-hydroxy-acid oxidase, peroxisomal (Glycolate oxidase, GOX) …	0.0105633		-0.0524201	0.0443684		-0.170191	-0.385491		-0.0992972		-0.152055	0.0518597		-0.278441	-0.348062
1	STMEQ70	homologue to UP|GOX2_ARATH (Q9LRR9) Probable (S)-2-hydroxy-acid oxidase, peroxisomal 2 (Glycolate oxidase 2) (GOX 2) (Short chain alpha-hydroxy acid oxidase 2) , partial (98%) PROTEINF: ATH: (S)-2-hydroxy-acid oxidase, peroxisomal, putative / glycolate oxidase, putative / short chain alpha-hydroxy acid oxidase, putative, similar to (S)-2-hydroxy-acid oxidase, peroxisomal (Glycolate oxidase, GOX) …	-0.178996		-0.598491	-0.486583		-0.658324	-0.748066		-0.404191		-0.190716	-0.275025		-0.838776	-0.785271
1	STMGR23	similar to UP|Q9LJH5 (Q9LJH5) Glycolate oxidase, partial (43%) PROTEINF: ATH: (S)-2-hydroxy-acid oxidase, peroxisomal, putative / glycolate oxidase, putative / short chain alpha-hydroxy acid oxidase, putative, similar to (S)-2-hydroxy-acid oxidase, peroxisomal (Glycolate oxidase, GOX) (Short chain alpha-hydroxy acid oxidase) (Spina	0.0384855		0.0586914	0.0378137		0.0422368	0.0426539		-0.0321013		-0.171169	0.000578434		-0.195957	-0.00457376
1	STMHE45	similar to PRF|1803516A.0|228403|1803516A glycolate oxidase. {Lens culinaris;} , partial (59%) PROTEINF: pfam01070, FMN_dh, FMN-dependent dehydrogenase ATH: (S)-2-hydroxy-acid oxidase, peroxisomal, putative / glycolate oxidase, putative / short chain alpha-hydroxy acid oxidase, putative, similar to (S)-2-hydroxy-acid oxidase, peroxisomal (Glycolate oxidase, GOX) (Short chain alpha-hydroxy acid ox…	-0.0417896		-0.333324	-0.162564		-0.202213	-0.229461		-0.122341		0.061459	0.123145		-0.146738	-0.0775236
1	STMCD69	similar to UP|Q6V1W4 (Q6V1W4) Aminotransferase 2, complete PROTEINF: pfam00266, Aminotran_5, Aminotransferase class-V ATH: AGT1;ALANINE:GLYOXYLATE AMINOTRANSFERASE;serine-glyoxylate aminotransferase-related, similar to serine-glyoxylate aminotransferase (GI:21535798)(Methylobacterium dichloromethanicum; contains TIGRFAM TIGR01364: phosphoserine aminotransferase; contains Pfa	-0.138665		-0.70518	-0.362749		0.0322246	-0.477343		-0.097595		-0.516066	-0.427295		-0.292753	-0.751992
1	STMCG42	similar to UP|Q6V1W4 (Q6V1W4) Aminotransferase 2, complete PROTEINF: pfam00266, Aminotran_5, Aminotransferase class-V ATH: AGT1;ALANINE:GLYOXYLATE AMINOTRANSFERASE;serine-glyoxylate aminotransferase-related, similar to serine-glyoxylate aminotransferase (GI:21535798)(Methylobacterium dichloromethanicum; contains TIGRFAM TIGR01364: phosphoserine aminotransferase; contains Pfa	-0.119896		-0.916676	-0.47563		-0.238729	-0.786766		-0.225546		-0.647936	-0.475995		-0.473362	-0.847689
1	STMCP95	similar to UP|Q6V1W4 (Q6V1W4) Aminotransferase 2, complete PROTEINF: pfam00266, Aminotran_5, Aminotransferase class-V ATH: AGT1;ALANINE:GLYOXYLATE AMINOTRANSFERASE;serine-glyoxylate aminotransferase-related, similar to serine-glyoxylate aminotransferase (GI:21535798)(Methylobacterium dichloromethanicum; contains TIGRFAM TIGR01364: phosphoserine aminotransferase; contains Pfa	0.188634		-0.157799	-0.00951471		0.144588	-0.50131		0.258903		-0.535848	-0.245451		-0.169918	-0.639354
1	STMEO76	similar to PIR|B86367|B86367 protein F26F24.16 [imported] - Arabidopsis thaliana {Arabidopsis thaliana;} , partial (97%) PROTEINF: ATH: GGAT2;GGT2;ALANINE-2-OXOGLUTARATE AMINOTRANSFERASE 2;GLUTAMATE:GLYOXYLATE AMINOTRANSFERASE 2;glutamate:glyoxylate aminotransferase 2 (GGT2), identical to glutamate:glyoxylate aminotransferase 2 (Arabidopsis thaliana) GI:24461829; similar to alanine aminot	-0.000915235		-0.243617	-0.0957033		-0.60391	-0.701213		0.0394267		-0.125772	-0.00289521		-0.519877	-0.959809
1	STMEY02	similar to PIR|B86367|B86367 protein F26F24.16 [imported] - Arabidopsis thaliana {Arabidopsis thaliana;} , partial (97%) PROTEINF: ATH: GGAT2;GGT2;ALANINE-2-OXOGLUTARATE AMINOTRANSFERASE 2;GLUTAMATE:GLYOXYLATE AMINOTRANSFERASE 2;glutamate:glyoxylate aminotransferase 2 (GGT2), identical to glutamate:glyoxylate aminotransferase 2 (Arabidopsis thaliana) GI:24461829; similar to alanine aminot	-0.20238		-0.735998	-0.242651		-0.831239	-0.775985		-0.301775		-0.28191	-0.349377		-0.822481	-0.937257
1	STMJB23	similar to UP|Q6V1W4 (Q6V1W4) Aminotransferase 2, complete PROTEINF: pfam00266, Aminotran_5, Aminotransferase class-V ATH: AGT1;ALANINE:GLYOXYLATE AMINOTRANSFERASE;serine-glyoxylate aminotransferase-related, similar to serine-glyoxylate aminotransferase (GI:21535798)(Methylobacterium dichloromethanicum; contains TIGRFAM TIGR01364: phosphoserine aminotransferase; contains Pfa	-0.158289		-0.842852	-0.544224		-0.295176	-0.686199		-0.245887		-0.432013	-0.38836		-0.394854	-0.697608
1	STMCL39	homologue to UP|Q39751 (Q39751) H-Protein , partial (92%) PROTEINF: pfam01597, GCV_H, Glycine cleavage H-protein. This is a family of glycine cleavage H-proteins, part of the glycine cleavage multienzyme complex (GCV) found in bacteria and the mitochondria of eukaryotes. GCV catalyses the catabolism of glycine in eukaryot ATH: GLYCINE DECARBOXYLASE COMPLEX H PROTEIN;glycine cleavage system H prot…	-0.205387		-0.744924	-0.0389232		-1.20355	-0.439968		-0.263416		-0.609836	-0.0551467		-0.868893	-0.356592
1	STMIY23	similar to UP|Q6UJ35 (Q6UJ35) Glycine decarboxylase complex H-protein, partial (95%) PROTEINF: pfam01597, GCV_H, Glycine cleavage H-protein. This is a family of glycine cleavage H-proteins, part of the glycine cleavage multienzyme complex (GCV) found in bacteria and the mitochondria of eukaryotes. GCV catalyses the catabolism of glycine in eukaryot ATH: glycine cleavage system H protein, mitochon…	-0.263672		-1.04826	-0.33884		-1.10475	-0.525051		-0.558567		-0.562489	-0.00848067		-0.760845	-0.318367
1	STMCJ75	similar to UP|O23254 (O23254) Serine hydroxymethyltransferase (Serine methylase) (Glycine hydroxymethyltransferase) (SHMT) , complete PROTEINF: pfam00464, SHMT, Serine hydroxymethyltransferase ATH: glycine hydroxymethyltransferase, putative / serine hydroxymethyltransferase, putative / serine/threonine aldolase, putative, similar to serine hydroxymethyltransferase (Chlamydomonas reinhardtii) GI:1…	0.0744423		0.102436	0.232469		0.0532373	0.0443075		0.187506		0.0174843	0.312573		-0.408	-0.125354
1	STMCR63	UP|GLYM_SOLTU (P50433) Serine hydroxymethyltransferase, mitochondrial precursor (Serine methylase) (Glycine hydroxymethyltransferase) (SHMT) , complete PROTEINF: ATH: glycine hydroxymethyltransferase / serine hydroxymethyltransferase / serine/threonine aldolase (SHM1), identical to serine hydroxymethyl transferase (Arabidopsis thaliana) GI:6899945	0.0902824		0.300853	-0.117976		-0.44065	-0.100211		0.188454		0.421557	0.0541679		-0.0589481	0.0371586
1	STMDV86	similar to UP|O23254 (O23254) Serine hydroxymethyltransferase (Serine methylase) (Glycine hydroxymethyltransferase) (SHMT) , complete PROTEINF: pfam00464, SHMT, Serine hydroxymethyltransferase ATH: glycine hydroxymethyltransferase, putative / serine hydroxymethyltransferase, putative / serine/threonine aldolase, putative, similar to serine hydroxymethyltransferase (Chlamydomonas reinhardtii) GI:1…	0.131826		0.0472066	0.199081		-0.114253	0.0566611		0.229309		-0.0346504	0.176569		-0.329035	-0.0660958
1	STMCN62	weakly similar to TIGR_Ath1|At2g45630.2 68415.m05674 oxidoreductase family protein low similarity to SP|P36234 Glycerate dehydrogenase (NADH-dependent hydroxypyruvate reductase) {Hyphomicrobium methylovorum}; contains Pfam profile PF00389: D-isomer speci PROTEINF: ATH: oxidoreductase family protein, low similarity to SP:P36234 Glycerate dehydrogenase (EC 1.1.1.29) (NADH-dependent hydroxypyruvate …	0.112791		-0.0188329	-0.050665		0.296911	0.107112		0.0119634		-0.0592828	0.16731		0.236973	0.146907
1	STMET51	homologue to UP|Q93XV7 (Q93XV7) Hydroxypyruvate reductase , complete PROTEINF: ATH: glycerate dehydrogenase / NADH-dependent hydroxypyruvate reductase, identical to hydroxypyruvate reductase (HPR) GB:D85339 (Arabidopsis thaliana) (Plant Cell Physiol 1997 Apr;38(4):449-55)	-0.235544		-0.488646	-0.32688		-0.908671	-0.554135		-0.334152		-0.461785	-0.336475		-0.651908	-0.857075
1	STMCB56	homologue to UP|RBS1_SOLTU (P26574) Ribulose bisphosphate carboxylase small chain 1, chloroplast precursor (RuBisCO small subunit 1) , complete PROTEINF: pfam00101, RuBisCO_small, Ribulose bisphosphate carboxylase, small chain ATH: ribulose bisphosphate carboxylase small chain 3B / RuBisCO small subunit 3B (RBCS-3B) (ATS3B), identical to SP:P10798 Ribulose bisphosphate carboxylase small chain 3B,…	-0.0962884		-0.317743	0.0858432		-0.309885	-0.180984		-0.209925		-0.184001	0.056702		-0.63357	-0.136846
1	STMCE25	homologue to UP|RBSA_SOLTU (P26575) Ribulose bisphosphate carboxylase small chain 2A, chloroplast precursor (RuBisCO small subunit 2A) , complete PROTEINF: pfam00101, RuBisCO_small, Ribulose bisphosphate carboxylase, small chain ATH: ribulose bisphosphate carboxylase small chain 3B / RuBisCO small subunit 3B (RBCS-3B) (ATS3B), identical to SP:P10798 Ribulose bisphosphate carboxylase small chain 3…	-0.0358936		-0.130482	-0.0389774		-0.0629148	-0.120811		-0.0650872		-0.00236106	0.0826877		-0.119001	0.103699
1	STMCG27	UP|RBSA_SOLTU (P26575) Ribulose bisphosphate carboxylase small chain 2A, chloroplast precursor (RuBisCO small subunit 2A) , complete PROTEINF: pfam00101, RuBisCO_small, Ribulose bisphosphate carboxylase, small chain ATH: ribulose bisphosphate carboxylase small chain 3B / RuBisCO small subunit 3B (RBCS-3B) (ATS3B), identical to SP:P10798 Ribulose bisphosphate carboxylase small chain 3B, chloroplas…	0.116904		0.22946	-0.2347		-0.0907397	-0.0276666		0.0050218		0.273513	0.038423		-0.0304495	0.0776754
1	STMCG28	homologue to UP|RBS1_SOLTU (P26574) Ribulose bisphosphate carboxylase small chain 1, chloroplast precursor (RuBisCO small subunit 1) , complete PROTEINF: pfam00101, RuBisCO_small, Ribulose bisphosphate carboxylase, small chain ATH: ribulose bisphosphate carboxylase small chain 3B / RuBisCO small subunit 3B (RBCS-3B) (ATS3B), identical to SP:P10798 Ribulose bisphosphate carboxylase small chain 3B,…	0.13554		0.0568566	0.0995571		-0.111817	0.0980369		0.202905		-0.111514	-0.0281402		-0.217377	0.197459
1	STMCG51	UP|RBSA_SOLTU (P26575) Ribulose bisphosphate carboxylase small chain 2A, chloroplast precursor (RuBisCO small subunit 2A) , complete PROTEINF: pfam00101, RuBisCO_small, Ribulose bisphosphate carboxylase, small chain ATH: ribulose bisphosphate carboxylase small chain 3B / RuBisCO small subunit 3B (RBCS-3B) (ATS3B), identical to SP:P10798 Ribulose bisphosphate carboxylase small chain 3B, chloroplas…	0.169466		0.300802	-0.194223		-0.0896483	-0.0484631		-0.0343006		0.269501	0.0397403		-0.0652873	0.00745424
1	STMCG74	UP|RBSA_SOLTU (P26575) Ribulose bisphosphate carboxylase small chain 2A, chloroplast precursor (RuBisCO small subunit 2A) , complete PROTEINF: pfam00101, RuBisCO_small, Ribulose bisphosphate carboxylase, small chain ATH: ribulose bisphosphate carboxylase small chain 3B / RuBisCO small subunit 3B (RBCS-3B) (ATS3B), identical to SP:P10798 Ribulose bisphosphate carboxylase small chain 3B, chloroplas…	-0.116446		-0.179567	-0.0186487		-0.247169	-0.204552		-0.192187		-0.269711	-0.0630383		-0.330119	-0.211653
1	STMCJ24	homologue to UP|RBS1_SOLTU (P26574) Ribulose bisphosphate carboxylase small chain 1, chloroplast precursor (RuBisCO small subunit 1) , complete PROTEINF: pfam00101, RuBisCO_small, Ribulose bisphosphate carboxylase, small chain ATH: ribulose bisphosphate carboxylase small chain 3B / RuBisCO small subunit 3B (RBCS-3B) (ATS3B), identical to SP:P10798 Ribulose bisphosphate carboxylase small chain 3B,…	-0.0105938		-0.0576787	-0.0657932		-0.0661892	-0.0270897		-0.000799173		-0.13645	0.0464031		-0.106449	-0.243032
1	STMCK94	UP|RBS3_SOLTU (P32764) Ribulose bisphosphate carboxylase small chain 3, chloroplast precursor (RuBisCO small subunit 3) , complete PROTEINF: pfam00101, RuBisCO_small, Ribulose bisphosphate carboxylase, small chain ATH: ribulose bisphosphate carboxylase small chain 2B / RuBisCO small subunit 2B (RBCS-2B) (ATS2B), identical to SP:P10797 Ribulose bisphosphate carboxylase small chain 2B, chloroplast …	-0.00489048		-0.251726	0.137776		-0.168066	-0.0840026		-0.0753728		-0.145388	0.033357		-0.226422	0.0272284
1	STMCP20	UP|RBSC_SOLTU (P26577) Ribulose bisphosphate carboxylase small chain 2C, chloroplast precursor (RuBisCO small subunit 2C) , complete PROTEINF: pfam00101, RuBisCO_small, Ribulose bisphosphate carboxylase, small chain ATH: ribulose bisphosphate carboxylase small chain 3B / RuBisCO small subunit 3B (RBCS-3B) (ATS3B), identical to SP:P10798 Ribulose bisphosphate carboxylase small chain 3B, chloroplas…	-0.134442		-0.383507	-0.0502193		-0.437059	-0.096692		-0.322644		-0.186522	-0.124862		-0.401322	-0.193917
1	STMCQ45	homologue to UP|RBSA_SOLTU (P26575) Ribulose bisphosphate carboxylase small chain 2A, chloroplast precursor (RuBisCO small subunit 2A) , complete PROTEINF: pfam00101, RuBisCO_small, Ribulose bisphosphate carboxylase, small chain ATH: ribulose bisphosphate carboxylase small chain 3B / RuBisCO small subunit 3B (RBCS-3B) (ATS3B), identical to SP:P10798 Ribulose bisphosphate carboxylase small chain 3…	-0.0464151		-0.145561	-0.098945		-0.124594	-0.188179		-0.0817406		-0.257791	0.0186871		-0.32297	-0.133765
1	STMCQ63	homologue to UP|RBS1_SOLTU (P26574) Ribulose bisphosphate carboxylase small chain 1, chloroplast precursor (RuBisCO small subunit 1) , complete PROTEINF: pfam00101, RuBisCO_small, Ribulose bisphosphate carboxylase, small chain ATH: ribulose bisphosphate carboxylase small chain 3B / RuBisCO small subunit 3B (RBCS-3B) (ATS3B), identical to SP:P10798 Ribulose bisphosphate carboxylase small chain 3B,…	-0.0670648		-0.129578	-0.0913918		-0.134721	-0.164376		-0.0701278		-0.322437	0.0710618		-0.334168	-0.157487
1	STMCX03	UP|RBSA_SOLTU (P26575) Ribulose bisphosphate carboxylase small chain 2A, chloroplast precursor (RuBisCO small subunit 2A) , complete PROTEINF: pfam00101, RuBisCO_small, Ribulose bisphosphate carboxylase, small chain ATH: ribulose bisphosphate carboxylase small chain 3B / RuBisCO small subunit 3B (RBCS-3B) (ATS3B), identical to SP:P10798 Ribulose bisphosphate carboxylase small chain 3B, chloroplas…	-0.0399833		0.00143482	0.0221477		0.011808	0.129908		-0.107104		0.0226066	-0.0320991		0.23282	0.307145
1	STMET36	homologue to UP|RBSA_SOLTU (P26575) Ribulose bisphosphate carboxylase small chain 2A, chloroplast precursor (RuBisCO small subunit 2A) , complete PROTEINF: pfam00101, RuBisCO_small, Ribulose bisphosphate carboxylase, small chain ATH: ribulose bisphosphate carboxylase small chain 3B / RuBisCO small subunit 3B (RBCS-3B) (ATS3B), identical to SP:P10798 Ribulose bisphosphate carboxylase small chain 3…	-0.0616222		-0.0589851	-0.102865		-0.15631	-0.126949		0.0604296		0.140893	-0.0221898		-0.125174	-0.031312
1	STMET72	homologue to UP|RBS1_SOLTU (P26574) Ribulose bisphosphate carboxylase small chain 1, chloroplast precursor (RuBisCO small subunit 1) , complete PROTEINF: pfam00101, RuBisCO_small, Ribulose bisphosphate carboxylase, small chain ATH: ribulose bisphosphate carboxylase small chain 3B / RuBisCO small subunit 3B (RBCS-3B) (ATS3B), identical to SP:P10798 Ribulose bisphosphate carboxylase small chain 3B,…	-0.010846		-0.268873	-0.227208		-0.35114	-0.206544		-0.0797948		-0.55568	-0.166608		-0.505618	-0.355185
1	STMFB17	homologue to UP|RBSA_SOLTU (P26575) Ribulose bisphosphate carboxylase small chain 2A, chloroplast precursor (RuBisCO small subunit 2A) , complete PROTEINF: pfam00101, RuBisCO_small, Ribulose bisphosphate carboxylase, small chain ATH: ribulose bisphosphate carboxylase small chain 3B / RuBisCO small subunit 3B (RBCS-3B) (ATS3B), identical to SP:P10798 Ribulose bisphosphate carboxylase small chain 3…	-0.0581781		-0.369496	-0.108658		-0.480248	-0.266367		-0.240046		-0.238708	0.000746981		-0.550842	-0.0390625
1	STMFB24	homologue to UP|RBS1_SOLTU (P26574) Ribulose bisphosphate carboxylase small chain 1, chloroplast precursor (RuBisCO small subunit 1) , complete PROTEINF: pfam00101, RuBisCO_small, Ribulose bisphosphate carboxylase, small chain ATH: ribulose bisphosphate carboxylase small chain 3B / RuBisCO small subunit 3B (RBCS-3B) (ATS3B), identical to SP:P10798 Ribulose bisphosphate carboxylase small chain 3B,…	-0.0216954		-0.109684	-0.0327206		-0.0906014	-0.0977529		-0.0405488		-0.111591	0.0488356		-0.122025	-0.233208
1	STMIR27	UP|RBSA_SOLTU (P26575) Ribulose bisphosphate carboxylase small chain 2A, chloroplast precursor (RuBisCO small subunit 2A) , partial (97%) PROTEINF: pfam00101, RuBisCO_small, Ribulose bisphosphate carboxylase, small chain ATH: ribulose bisphosphate carboxylase small chain 3B / RuBisCO small subunit 3B (RBCS-3B) (ATS3B), identical to SP:P10798 Ribulose bisphosphate carboxylase small chain 3B, chlor…	-0.202634		-0.259649	-0.0171134		-0.156988	0.0717911		-0.318127		-0.0430615	-0.056413		0.0274713	0.14559
1	STMIS61	homologue to UP|RBS1_SOLTU (P26574) Ribulose bisphosphate carboxylase small chain 1, chloroplast precursor (RuBisCO small subunit 1) , complete PROTEINF: pfam00101, RuBisCO_small, Ribulose bisphosphate carboxylase, small chain ATH: ribulose bisphosphate carboxylase small chain 3B / RuBisCO small subunit 3B (RBCS-3B) (ATS3B), identical to SP:P10798 Ribulose bisphosphate carboxylase small chain 3B,…	-0.245305		-0.548154	-0.220893		-0.299406	-0.121773		-0.354674		-0.226495	-0.135541		-0.578482	-0.0647401
1	STMIW68	UP|RBSA_SOLTU (P26575) Ribulose bisphosphate carboxylase small chain 2A, chloroplast precursor (RuBisCO small subunit 2A) , complete PROTEINF: pfam00101, RuBisCO_small, Ribulose bisphosphate carboxylase, small chain ATH: ribulose bisphosphate carboxylase small chain 3B / RuBisCO small subunit 3B (RBCS-3B) (ATS3B), identical to SP:P10798 Ribulose bisphosphate carboxylase small chain 3B, chloroplas…	-0.151624		-0.435869	-0.163409		-0.44488	-0.244266		-0.215222		-0.296814	-0.204513		-0.708083	-0.155023
1	STMIW88	homologue to UP|RBSA_SOLTU (P26575) Ribulose bisphosphate carboxylase small chain 2A, chloroplast precursor (RuBisCO small subunit 2A) , complete PROTEINF: pfam00101, RuBisCO_small, Ribulose bisphosphate carboxylase, small chain ATH: ribulose bisphosphate carboxylase small chain 3B / RuBisCO small subunit 3B (RBCS-3B) (ATS3B), identical to SP:P10798 Ribulose bisphosphate carboxylase small chain 3…	-0.164015		-0.334029	0.0200206		-0.370266	-0.16546		-0.288187		-0.352499	0.0977183		-0.508804	-0.16735
1	STMIW93	homologue to UP|RBS1_SOLTU (P26574) Ribulose bisphosphate carboxylase small chain 1, chloroplast precursor (RuBisCO small subunit 1) , complete PROTEINF: pfam00101, RuBisCO_small, Ribulose bisphosphate carboxylase, small chain ATH: ribulose bisphosphate carboxylase small chain 3B / RuBisCO small subunit 3B (RBCS-3B) (ATS3B), identical to SP:P10798 Ribulose bisphosphate carboxylase small chain 3B,…	-0.236156		-0.4679	-0.0816791		-0.585983	-0.195852		-0.409557		-0.379628	-0.0750086		-0.787341	-0.071943
1	STMIX84	homologue to UP|RBS1_SOLTU (P26574) Ribulose bisphosphate carboxylase small chain 1, chloroplast precursor (RuBisCO small subunit 1) , complete PROTEINF: pfam00101, RuBisCO_small, Ribulose bisphosphate carboxylase, small chain ATH: ribulose bisphosphate carboxylase small chain 3B / RuBisCO small subunit 3B (RBCS-3B) (ATS3B), identical to SP:P10798 Ribulose bisphosphate carboxylase small chain 3B,…	-0.104088		-0.212044	0.157999		-0.0689109	0.107735		-0.133879		0.147186	0.0572863		0.201848	0.0834616
1	STMIY04	homologue to UP|RBS1_SOLTU (P26574) Ribulose bisphosphate carboxylase small chain 1, chloroplast precursor (RuBisCO small subunit 1) , complete PROTEINF: pfam00101, RuBisCO_small, Ribulose bisphosphate carboxylase, small chain ATH: ribulose bisphosphate carboxylase small chain 3B / RuBisCO small subunit 3B (RBCS-3B) (ATS3B), identical to SP:P10798 Ribulose bisphosphate carboxylase small chain 3B,…	-0.262086		-0.564346	-0.156726		-0.930115	-0.258209		-0.526875		-0.3028	-0.097162		-0.711866	-0.155554
1	STMIY49	homologue to UP|RBS1_SOLTU (P26574) Ribulose bisphosphate carboxylase small chain 1, chloroplast precursor (RuBisCO small subunit 1) , complete PROTEINF: pfam00101, RuBisCO_small, Ribulose bisphosphate carboxylase, small chain ATH: ribulose bisphosphate carboxylase small chain 3B / RuBisCO small subunit 3B (RBCS-3B) (ATS3B), identical to SP:P10798 Ribulose bisphosphate carboxylase small chain 3B,…	-0.204292		-0.689484	-0.0846927		-0.598809	-0.224312		-0.359307		-0.606964	-0.0335865		-0.763013	-0.129198
1	STMCQ96	homologue to UP|O81394 (O81394) Phosphoglycerate kinase , complete PROTEINF: pfam00162, PGK, Phosphoglycerate kinase ATH: phosphoglycerate kinase, putative, similar to SP:P41758 Phosphoglycerate kinase, chloroplast precursor (EC 2.7.2.3) {Chlamydomonas reinhardtii}; contains Pfam profile PF00162: phosphoglycerate kinase	0.037755		-0.129842	0.111812		-0.202254	-0.288955		-0.176477		0.00483186	0.0749178		-0.771782	0.212732
1	STMCI15	homologue to UP|G3PB_TOBAC (P09044) Glyceraldehyde-3-phosphate dehydrogenase B, chloroplast precursor (NADP-dependent glyceraldehydephosphate dehydrogenase subunit B) (Fragment) , partial (94%) PROTEINF: ATH: GLYCERALDEHYDE-3-PHOSPHATE DEHYDROGENASE B SUBUNIT;glyceraldehyde-3-phosphate dehydrogenase B, chloroplast (GAPB) / NADP-dependent glyceraldehydephosphate dehydrogenase subunit B, identical …	-0.102092		-0.950598	-0.301962		-1.2645	-0.831561		-0.204948		-0.176378	-0.0182478		-1.27523	-0.694863
1	STMCM20	homologue to UP|G3PA_TOBAC (P09043) Glyceraldehyde-3-phosphate dehydrogenase A, chloroplast precursor (NADP-dependent glyceraldehydephosphate dehydrogenase subunit A) (Fragment) , partial (97%) PROTEINF: ATH: glyceraldehyde 3-phosphate dehydrogenase, chloroplast, putative / NADP-dependent glyceraldehydephosphate dehydrogenase, putative, similar to SP:P25856 Glyceraldehyde 3-phosphate dehydrogenas…	0.0756291		-0.163601	0.100375		-0.976418	-0.394119		-0.113738		-0.0451863	0.113737		-0.982393	-0.400933
1	STMCP14	homologue to UP|G3PA_TOBAC (P09043) Glyceraldehyde-3-phosphate dehydrogenase A, chloroplast precursor (NADP-dependent glyceraldehydephosphate dehydrogenase subunit A) (Fragment) , partial (97%) PROTEINF: ATH: glyceraldehyde 3-phosphate dehydrogenase, chloroplast, putative / NADP-dependent glyceraldehydephosphate dehydrogenase, putative, similar to SP:P25856 Glyceraldehyde 3-phosphate dehydrogenas…	0.0196189		-0.220721	0.0232445		-0.811281	-0.592496		-0.143473		-0.188784	-0.0851824		-0.808834	-0.455686
1	STMCU21	homologue to UP|G3PA_TOBAC (P09043) Glyceraldehyde-3-phosphate dehydrogenase A, chloroplast precursor (NADP-dependent glyceraldehydephosphate dehydrogenase subunit A) (Fragment) , partial (97%) PROTEINF: ATH: glyceraldehyde 3-phosphate dehydrogenase, chloroplast, putative / NADP-dependent glyceraldehydephosphate dehydrogenase, putative, similar to SP:P25856 Glyceraldehyde 3-phosphate dehydrogenas…	0.0365848		-0.22794	-0.169548		-0.647373	-0.148147		-0.017349		-0.110415	0.00148843		-1.03606	-0.444729
1	STMEV18	homologue to UP|G3PB_TOBAC (P09044) Glyceraldehyde-3-phosphate dehydrogenase B, chloroplast precursor (NADP-dependent glyceraldehydephosphate dehydrogenase subunit B) (Fragment) , partial (90%) PROTEINF: ATH: GLYCERALDEHYDE-3-PHOSPHATE DEHYDROGENASE B SUBUNIT;glyceraldehyde-3-phosphate dehydrogenase B, chloroplast (GAPB) / NADP-dependent glyceraldehydephosphate dehydrogenase subunit B, identical …	-0.114156		-0.468225	-0.212777		-0.532227	-0.660323		-0.175089		-0.264622	-0.0343078		-0.922092	-0.644443
1	STMEW09	homologue to UP|G3PA_TOBAC (P09043) Glyceraldehyde-3-phosphate dehydrogenase A, chloroplast precursor (NADP-dependent glyceraldehydephosphate dehydrogenase subunit A) (Fragment) , partial (97%) PROTEINF: ATH: glyceraldehyde 3-phosphate dehydrogenase, chloroplast, putative / NADP-dependent glyceraldehydephosphate dehydrogenase, putative, similar to SP:P25856 Glyceraldehyde 3-phosphate dehydrogenas…	-0.109436		-0.0499226	-0.0341966		-0.579874	-0.26915		-0.185873		-0.0179447	0.0186307		-0.445952	-0.0889072
1	STMIO53	homologue to UP|GAPN_NICPL (P93338) NADP-dependent glyceraldehyde-3-phosphate dehydrogenase (Non-phosphorylating glyceraldehyde 3-phosphate dehydrogenase) (Glyceraldehyde-3-phosphate dehydrogenase [NADP+]) (Triosephosphate dehydrogenase) , complete PROTEINF: ATH: NADP-dependent glyceraldehyde-3-phosphate dehydrogenase, putative, similar to NADP-dependent glyceraldehyde-3-phosphate dehydrogenase (…	-0.0890586		-0.183025	-0.0287057		-0.197902	-0.0313831		-0.0585396		-0.00876328	-0.0966013		-0.212912	-0.080651
1	STMJG96	similar to UP|G3PA_TOBAC (P09043) Glyceraldehyde-3-phosphate dehydrogenase A, chloroplast precursor (NADP-dependent glyceraldehydephosphate dehydrogenase subunit A) (Fragment) , partial (43%) PROTEINF: pfam00044, Gp_dh_N, Glyceraldehyde 3-phosphate dehydrogenase, NAD binding domain. GAPDH is a tetrameric NAD-binding enzyme involved in glycolysis and glyconeogenesis. N-terminal domain is a Rossman…	0.0443508		-0.517226	-0.177599		-0.618271	-0.559058		0.0019998		-0.187421	0.192858		-0.911383	-0.259636
1	STMGP71	similar to UP|TPIC_SPIOL (P48496) Triosephosphate isomerase, chloroplast precursor (TIM) , partial (87%) PROTEINF: ATH: TRIOSEPHOSPHATE ISOMERASE;triosephosphate isomerase, chloroplast, putative, similar to Triosephosphate isomerase, chloroplast precursor: SP:P48496 from Spinacia oleracea, SP:P46225 from Secale cereale	-0.157068		-0.560817	-0.191893		-0.535598	-0.297482		-0.195548		-0.346938	0.00129073		-0.641255	-0.255954
1	STMCH74	homologue to UP|Q6RUF6 (Q6RUF6) Fructose-bisphosphate aldolase , complete PROTEINF: pfam00274, Glycolytic, Fructose-bisphosphate aldolase class-I ATH: fructose-bisphosphate aldolase, putative, strong similarity to SP:P22197 Fructose-bisphosphate aldolase, cytoplasmic isozyme (EC 4.1.2.13) {Arabidopsis thaliana} or similar to fructose-bisphosphate aldolase, cytoplasmic [Arabidopsis thaliana] (TAIR…	-0.0322079		-0.214778	-0.22495		-0.205015	-0.42849		0.156395		-0.683997	-0.311116		-0.647153	-0.604378
1	STMEZ29	similar to GB|AAG40366.1|11762176|AF325014 At2g01140 {Arabidopsis thaliana;} , partial (92%) PROTEINF: pfam00274, Glycolytic, Fructose-bisphosphate aldolase class-I ATH: fructose-bisphosphate aldolase, putative, similar to plastidic aldolase NPALDP1 from Nicotiana paniculata (GI:4827251); contains Pfam profile PF00274 Fructose-bisphosphate aldolase class-I	0.0692467		0.0415696	0.206971		0.377214	-0.0501864		0.31079		0.0480799	0.12152		0.371821	-0.00602304
1	STMEZ73	homologue to UP|Q6RUF6 (Q6RUF6) Fructose-bisphosphate aldolase , complete PROTEINF: pfam00274, Glycolytic, Fructose-bisphosphate aldolase class-I ATH: fructose-bisphosphate aldolase, putative, strong similarity to SP:P22197 Fructose-bisphosphate aldolase, cytoplasmic isozyme (EC 4.1.2.13) {Arabidopsis thaliana} or similar to fructose-bisphosphate aldolase, cytoplasmic [Arabidopsis thaliana] (TAIR…	-0.00152645		-0.196539	-0.281432		-0.172566	-0.373087		0.0824682		-0.569969	-0.105417		-0.580018	-0.550155
1	STMCF47	UP|Q9XF82 (Q9XF82) Fructose-1,6-bisphosphatase , complete PROTEINF: pfam00316, FBPase, Fructose-1-6-bisphosphatase ATH: fructose-1,6-bisphosphatase, putative / D-fructose-1,6-bisphosphate 1-phosphohydrolase, putative / FBPase, putative, strong similarity to fructose-1,6-bisphosphatase (Brassica napus) GI:289367; identical to SP:P25851 Fructose-1,6-bisphosphatase, chloropla	-0.141746		-0.246062	0.158229		-0.427932	-0.322469		0.0705061		-0.372355	0.0421348		-0.545423	-0.698471
1	STMCK93	UP|Q9XF82 (Q9XF82) Fructose-1,6-bisphosphatase , complete PROTEINF: pfam00316, FBPase, Fructose-1-6-bisphosphatase ATH: fructose-1,6-bisphosphatase, putative / D-fructose-1,6-bisphosphate 1-phosphohydrolase, putative / FBPase, putative, strong similarity to fructose-1,6-bisphosphatase (Brassica napus) GI:289367; identical to SP:P25851 Fructose-1,6-bisphosphatase, chloropla	0.0657237		-0.007484	0.0434602		-0.293793	-0.310955		0.0397619		-0.113473	0.0589529		-0.347159	-0.217127
1	STMCO53	UP|Q9XF82 (Q9XF82) Fructose-1,6-bisphosphatase , complete PROTEINF: pfam00316, FBPase, Fructose-1-6-bisphosphatase ATH: fructose-1,6-bisphosphatase, putative / D-fructose-1,6-bisphosphate 1-phosphohydrolase, putative / FBPase, putative, strong similarity to fructose-1,6-bisphosphatase (Brassica napus) GI:289367; identical to SP:P25851 Fructose-1,6-bisphosphatase, chloropla	0.0942853		-0.14315	0.336224		-0.628419	-0.289971		0.674725		-0.530256	0.150717		-0.857415	-0.630483
1	STMIU17	UP|Q9XF82 (Q9XF82) Fructose-1,6-bisphosphatase , partial (37%) PROTEINF: pfam00316, FBPase, Fructose-1-6-bisphosphatase ATH: fructose-1,6-bisphosphatase, putative / D-fructose-1,6-bisphosphate 1-phosphohydrolase, putative / FBPase, putative, strong similarity to fructose-1,6-bisphosphatase (Brassica napus) GI:289367; identical to SP:P25851 Fructose-1,6-bisphosphatase, chloropla	-0.203891		-1.35111	-0.57938		-3.19981	-2.07113		-0.412129		-0.63411	-0.0767789		-3.24163	-2.14961
1	STMIU18	UP|Q9XF82 (Q9XF82) Fructose-1,6-bisphosphatase , partial (47%) PROTEINF: pfam00316, FBPase, Fructose-1-6-bisphosphatase ATH: fructose-1,6-bisphosphatase, putative / D-fructose-1,6-bisphosphate 1-phosphohydrolase, putative / FBPase, putative, strong similarity to fructose-1,6-bisphosphatase (Brassica napus) GI:289367; identical to SP:P25851 Fructose-1,6-bisphosphatase, chloropla	-0.149864		-0.771599	-0.30644		-0.753709	-0.525001		-0.229971		-0.408644	-0.291895		-0.968849	-0.565941
1	STMDU66	UP|TKTC_SOLTU (Q43848) Transketolase, chloroplast precursor (TK) , complete PROTEINF: ATH: transketolase, putative, strong similarity to transketolase 1 (Capsicum annuum) GI:3559814; contains Pfam profiles PF02779: Transketolase, pyridine binding domain, PF02780: Transketolase, C-terminal domain, PF00456: Transketolase, thiamine diphosphate bin	-0.20579		-0.641785	-0.501672		-0.429795	-0.450864		-0.396672		-0.0740399	-0.149484		-0.740625	-0.293996
1	STMER49	UP|TKTC_SOLTU (Q43848) Transketolase, chloroplast precursor (TK) , complete PROTEINF: ATH: transketolase, putative, strong similarity to transketolase 1 (Capsicum annuum) GI:3559814; contains Pfam profiles PF02779: Transketolase, pyridine binding domain, PF02780: Transketolase, C-terminal domain, PF00456: Transketolase, thiamine diphosphate bin	-0.0567603		-0.554912	-0.211877		-0.349721	-0.3675		0.138317		-0.357334	-0.232954		-0.765475	-0.525085
1	STMGE63	homologue to UP|O78327 (O78327) Transketolase 1 , partial (25%) PROTEINF: pfam00456, Transketolase_N, Transketolase, thiamine diphosphate binding domain. This family includes transketolase enzymes EC:2.2.1.1. and also partially matches to 2-oxoisovalerate dehydrogenase beta subunit EC:1.2.4.4. Both these enzymes utilise thiamin ATH: transketolase, putative, strong similarity to transketolase 1 (C…	-0.0101223		-0.195979	-0.053758		-0.152927	-0.262063		0.272293		-0.290306	-0.143663		-0.40484	-0.502782
1	STMGV64	homologue to gb|AF036493.1|AF036493 Tragopogon dubius large subunit 26S ribosomal RNA gene, partial sequence, complete PROTEINF: ATH: LCR68;PDF2.3;LOW-MOLECULAR-WEIGHT CYSTEINE-RICH 68;plant defensin-fusion protein, putative (PDF2.3), plant defensin protein family member, personal communication, Bart Thomma (Bart.Thomma@agr.kuleuven.ac.be)	-0.0321869		0.0741896	-0.0100762		0.268319	0.0270406		-0.0734642		-0.0114498	0.0626301		0.124002	-0.227764
1	STMEH29	UP|RPE_SOLTU (Q43843) Ribulose-phosphate 3-epimerase, chloroplast precursor (Pentose-5-phosphate 3-epimerase) (PPE) (RPE) (R5P3E) (Fragment) , complete PROTEINF: pfam00834, Ribul_P_3_epim, Ribulose-phosphate 3 epimerase family. This enzyme catalyses the conversion of D-ribulose 5-phosphate into D-xylulose 5-phosphate ATH: ribulose-phosphate 3-epimerase, chloroplast, putative / pentose-5-phosphate…	0.000419926		-0.376441	-0.0316175		-0.612263	-0.375984		-0.0923848		-0.194951	0.113993		-0.521245	-0.278924
1	STMHR52	UP|RPE_SOLTU (Q43843) Ribulose-phosphate 3-epimerase, chloroplast precursor (Pentose-5-phosphate 3-epimerase) (PPE) (RPE) (R5P3E) (Fragment) , complete PROTEINF: pfam00834, Ribul_P_3_epim, Ribulose-phosphate 3 epimerase family. This enzyme catalyses the conversion of D-ribulose 5-phosphate into D-xylulose 5-phosphate ATH: ribulose-phosphate 3-epimerase, chloroplast, putative / pentose-5-phosphate…	-0.0118481		-0.675698	-0.23788		-0.624258	-0.354566		-0.2291		-0.086529	0.165158		-0.59637	-0.140431
1	STMCP27	homologue to UP|Q6Z8F4 (Q6Z8F4) Phosphoribulokinase, partial (89%) PROTEINF: pfam00485, PRK, Phosphoribulokinase / Uridine kinase family ATH: PRK;PHOSPHORIBULOKINASE;phosphoribulokinase (PRK) / phosphopentokinase, nearly identical to SP:P25697 Phosphoribulokinase, chloroplast precursor (EC 2.7.1.19) (Phosphopentokinase) (PRKASE) (PRK) {Arabidopsis thaliana}	0.157126		-0.081223	0.0648681		-0.506311	-0.44154		0.103009		-0.151565	0.0741909		-0.708429	-0.372661
1	STMCP81	homologue to UP|Q6Z8F4 (Q6Z8F4) Phosphoribulokinase, partial (89%) PROTEINF: pfam00485, PRK, Phosphoribulokinase / Uridine kinase family ATH: PRK;PHOSPHORIBULOKINASE;phosphoribulokinase (PRK) / phosphopentokinase, nearly identical to SP:P25697 Phosphoribulokinase, chloroplast precursor (EC 2.7.1.19) (Phosphopentokinase) (PRKASE) (PRK) {Arabidopsis thaliana}	-0.144066		-0.793522	-0.25102		-0.730877	-0.55851		-0.116294		-0.266336	-0.0526407		-1.07459	-0.494235
1	STMDM82	PROTEINF: pfam00485, PRK, Phosphoribulokinase / Uridine kinase family ATH: phosphoribulokinase/uridine kinase family protein, contains Pfam PF00485: Phosphoribulokinase / Uridine kinase family; Belongs to Interpro IPR006083 Phosphoribulokinase/uridine kinase family; similar to Uridine kinase (Uridine monophosphokinase) (SP:P2751	0.370399		0.90152	0.498916		0.350776	0.0118271		0.524385		0.50493	0.298828		0.152457	0.0196179
1	STMID96	PROTEINF: pfam00485, PRK, Phosphoribulokinase / Uridine kinase family ATH: phosphoribulokinase/uridine kinase family protein, contains Pfam PF00485: Phosphoribulokinase / Uridine kinase family; Belongs to Interpro IPR006083 Phosphoribulokinase/uridine kinase family; similar to Uridine kinase (Uridine monophosphokinase) (SP:P2751	-0.11615		-0.0135257	-0.195548		-0.158053	-0.218345		0.000872147		-0.049986	-0.0726344		-0.169522	-0.0340571
1	STMCF59	homologue to UP|RCA_LYCPN (O49074) Ribulose bisphosphate carboxylase/oxygenase activase, chloroplast precursor (RuBisCO activase) (RA), partial (95%) PROTEINF: ATH: RUBISCO ACTIVASE;ribulose bisphosphate carboxylase/oxygenase activase / RuBisCO activase, identical to SWISS-PROT:P10896 ribulose bisphosphate carboxylase/oxygenase activase, chloroplast precursor (RuBisCO activase, RA)(Arabidopsis th…	-0.00695666		-0.0552253	0.0712773		-0.655067	-0.374535		0.0800889		-0.138718	0.0331927		-0.565101	-0.524504
1	STMCV01	homologue to UP|RCA_LYCPN (O49074) Ribulose bisphosphate carboxylase/oxygenase activase, chloroplast precursor (RuBisCO activase) (RA), partial (95%) PROTEINF: ATH: RUBISCO ACTIVASE;ribulose bisphosphate carboxylase/oxygenase activase / RuBisCO activase, identical to SWISS-PROT:P10896 ribulose bisphosphate carboxylase/oxygenase activase, chloroplast precursor (RuBisCO activase, RA)(Arabidopsis th…	0.0646654		-0.0148689	-0.0149613		-0.40716	-0.328304		0.0340178		0.0591749	0.0596866		-0.349749	-0.125406
1	STMDB44	homologue to UP|RCA_LYCPN (O49074) Ribulose bisphosphate carboxylase/oxygenase activase, chloroplast precursor (RuBisCO activase) (RA), partial (95%) PROTEINF: ATH: RUBISCO ACTIVASE;ribulose bisphosphate carboxylase/oxygenase activase / RuBisCO activase, identical to SWISS-PROT:P10896 ribulose bisphosphate carboxylase/oxygenase activase, chloroplast precursor (RuBisCO activase, RA)(Arabidopsis th…	-0.110146		-0.0962121	0.049116		-1.35635	-0.850947		-0.01765		-0.075254	-0.0381072		-1.35134	-1.38632
1	STMDM40	homologue to UP|RBMT_TOBAC (P94026) Ribulose-1,5 bisphosphate carboxylase/oxygenase large subunit N-methyltransferase, chloroplast precursor ([Ribulose-bisphosphate carboxylase]-lysine N-methyltransferase) (RuBisCO methyltransferase) (RuBisco LSMT) (rbcM PROTEINF: pfam00856, SET, SET domain. SET domains are protein lysine methyltransferase enzymes. SET domains appear to be protein-protein interac…	0.0618745		-0.443994	0.0501917		-0.16218	-0.0370881		0.136639		-0.268635	0.217018		-0.27143	0.00795389
1	STMES37	homologue to UP|RCA_LYCPN (O49074) Ribulose bisphosphate carboxylase/oxygenase activase, chloroplast precursor (RuBisCO activase) (RA), partial (95%) PROTEINF: ATH: RUBISCO ACTIVASE;ribulose bisphosphate carboxylase/oxygenase activase / RuBisCO activase, identical to SWISS-PROT:P10896 ribulose bisphosphate carboxylase/oxygenase activase, chloroplast precursor (RuBisCO activase, RA)(Arabidopsis th…	-0.0882274		-0.500992	-0.259117		-1.90537	-1.25701		0.047961		-0.0469032	-0.168619		-1.65103	-1.41669
1	STMHL26	homologue to UP|RBMT_TOBAC (P94026) Ribulose-1,5 bisphosphate carboxylase/oxygenase large subunit N-methyltransferase, chloroplast precursor ([Ribulose-bisphosphate carboxylase]-lysine N-methyltransferase) (RuBisCO methyltransferase) (RuBisco LSMT) (rbcM PROTEINF: pfam00856, SET, SET domain. SET domains are protein lysine methyltransferase enzymes. SET domains appear to be protein-protein interac…	0.0318462		-0.594734	-0.210314		-0.358423	-0.0268889		-0.267161		-0.245376	0.18381		-0.329488	0.00620929
1	STMHV94	similar to TIGR_Ath1|At4g20130.1 68417.m02945 ribulose-1,5 bisphosphate carboxylase/oxygenase large subunit N-methyltransferase-related contains weak similarity to Swiss-Prot:P94026 ribulose-1,5 bisphosphate carboxylase/oxygenase large subunit N- methyltr PROTEINF: smart00317, SET, SET (Su(var)3-9, Enhancer-of-zeste, Trithorax) domain; Putative methyl transferase, based on outlier plant homologue…	-0.0395564		-0.385075	-0.110413		-0.131904	-0.0134915		-0.186212		-0.199777	0.00759749		-0.191651	0.0925202
2	STMHL39	similar to UP|SPS2_CRAPL (O04933) Sucrose-phosphate synthase 2 (UDP-glucose-fructose-phosphate glucosyltransferase 2) , partial (29%) PROTEINF: ATH: sucrose-phosphate synthase, putative, similar to GB:Y11795 from (Craterostigma plantagineum)	-0.00320507		-0.300496	-0.123273		0.571966	0.412488		-0.00207223		-0.196384	-0.123187		0.366595	0.48057
2	STMHN38	homologue to UP|F16Q_SOLTU (P46276) Fructose-1,6-bisphosphatase, cytosolic (D-fructose-1,6-bisphosphate 1-phosphohydrolase) (FBPase) (CY-F1) , complete PROTEINF: pfam00316, FBPase, Fructose-1-6-bisphosphatase ATH: fructose-1,6-bisphosphatase, putative / D-fructose-1,6-bisphosphate 1-phosphohydrolase, putative / FBPase, putative, very strong similarity to SP:P46267 Fructose-1,6-bisphosphatase, cyt…	-0.0151296		-0.586741	-0.27155		-0.73434	-0.548873		-0.122933		-0.193295	0.000398394		-0.939916	-0.568337
2	STMHU47	homologue to UP|F16Q_SOLTU (P46276) Fructose-1,6-bisphosphatase, cytosolic (D-fructose-1,6-bisphosphate 1-phosphohydrolase) (FBPase) (CY-F1) , complete PROTEINF: pfam00316, FBPase, Fructose-1-6-bisphosphatase ATH: fructose-1,6-bisphosphatase, putative / D-fructose-1,6-bisphosphate 1-phosphohydrolase, putative / FBPase, putative, very strong similarity to SP:P46267 Fructose-1,6-bisphosphatase, cyt…	-0.0819341		-0.765148	-0.492116		-0.805285	-0.542265		-0.116195		-0.24743	-0.180204		-0.867487	-0.528915
2	STMCJ51	homologue to UP|P93230 (P93230) ADP-glucose pyrophosphorylase large subunit , partial (98%) PROTEINF: pfam00483, NTP_transferase, Nucleotidyl transferase. This family includes a wide range of enzymes which transfer nucleotides onto phosphosugars ATH: Encodes the large subunit of ADP-glucose pyrophosphorylase which catalyzes the first, rate limiting step in starch biosynthesis. The large subunit p…	0.053596		-0.476676	-0.0368791		-0.829877	-0.317813		0.163935		-0.343668	0.248581		-1.082	-0.40769
2	STMDW17	UP|GLGS_SOLTU (P23509) Glucose-1-phosphate adenylyltransferase small subunit, chloroplast precursor (ADP-glucose synthase) (ADP-glucose pyrophosphorylase) (AGPASE B) (Alpha-D-glucose-1-phosphate adenyl transferase) , complete PROTEINF: ATH: glucose-1-phosphate adenylyltransferase small subunit 1 (APS1) / ADP-glucose pyrophosphorylase (ADG1), identical to SP:P55228	0.01265		-0.844381	-0.367792		-0.684128	-0.332268		-0.302569		-0.389057	0.0224753		-0.698941	-0.338881
2	STMDW86	UP|GLGS_SOLTU (P23509) Glucose-1-phosphate adenylyltransferase small subunit, chloroplast precursor (ADP-glucose synthase) (ADP-glucose pyrophosphorylase) (AGPASE B) (Alpha-D-glucose-1-phosphate adenyl transferase) , complete PROTEINF: ATH: glucose-1-phosphate adenylyltransferase small subunit 1 (APS1) / ADP-glucose pyrophosphorylase (ADG1), identical to SP:P55228	0.0346015		-0.476201	-0.232008		-0.388858	-0.334648		-0.185985		-0.241751	0.0362984		-0.412625	-0.375969
2	STMED77	UP|GLGS_SOLTU (P23509) Glucose-1-phosphate adenylyltransferase small subunit, chloroplast precursor (ADP-glucose synthase) (ADP-glucose pyrophosphorylase) (AGPASE B) (Alpha-D-glucose-1-phosphate adenyl transferase) , complete PROTEINF: ATH: glucose-1-phosphate adenylyltransferase small subunit 1 (APS1) / ADP-glucose pyrophosphorylase (ADG1), identical to SP:P55228	0.0905008		-0.100981	-0.119364		0.0488274	0.010692		-0.0362895		0.0653346	0.149589		0.135333	0.113084
2	STMHE20	homologue to UP|GLG2_SOLTU (P55242) Glucose-1-phosphate adenylyltransferase large subunit 2, chloroplast precursor (ADP-glucose synthase) (ADP-glucose pyrophosphorylase) (AGPASE S) (Alpha-D-glucose-1-phosphate adenyl transferase) , complete PROTEINF: pfam00483, NTP_transferase, Nucleotidyl transferase. This family includes a wide range of enzymes which transfer nucleotides onto phosphosugars ATH:…	0.00544617		-0.0874773	-0.149304		0.1852	-0.0119027		-0.0542008		0.135547	-0.00203684		0.276647	0.16845
2	STMCG31	UP|SSG1_SOLTU (Q00775) Granule-bound starch synthase I, chloroplast precursor (GBSS I) , complete PROTEINF: pfam00534, Glycos_transf_1, Glycosyl transferases group 1. Mutations in this domain may lead to disease (Paroxysmal Nocturnal haemoglobinuria). Members of this family transfer activated sugars to a variety of substrates, including glycogen, Fructose-6-pho ATH: GBS1;starch synthase, putative…	0.0500635		-0.298409	-0.00635681		-1.06929	-0.936842		0.295665		0.0959269	0.185599		-1.27156	-1.11462
2	STMDE37	homologue to UP|SSY2_SOLTU (Q43847) Starch synthase II, chloroplast precursor (SS II) (GBSSII) (Granule-bound starch synthase II) , complete PROTEINF: pfam00534, Glycos_transf_1, Glycosyl transferases group 1. Mutations in this domain may lead to disease (Paroxysmal Nocturnal haemoglobinuria). Members of this family transfer activated sugars to a variety of substrates, including glycogen, Fructos…	0.162085		0.0416626	0.0515988		0.163959	0.118198		-0.15176		0.279823	0.229078		0.281848	0.203711
2	STMEH79	UP|SSG1_SOLTU (Q00775) Granule-bound starch synthase I, chloroplast precursor (GBSS I) , complete PROTEINF: pfam00534, Glycos_transf_1, Glycosyl transferases group 1. Mutations in this domain may lead to disease (Paroxysmal Nocturnal haemoglobinuria). Members of this family transfer activated sugars to a variety of substrates, including glycogen, Fructose-6-pho ATH: GBS1;starch synthase, putative…	-0.0252599		-0.526441	-0.168834		-1.55376	-1.35214		-0.0728331		0.102629	0.180975		-1.6428	-1.48714
2	STMEJ87	homologue to UP|SSY2_SOLTU (Q43847) Starch synthase II, chloroplast precursor (SS II) (GBSSII) (Granule-bound starch synthase II) , complete PROTEINF: pfam00534, Glycos_transf_1, Glycosyl transferases group 1. Mutations in this domain may lead to disease (Paroxysmal Nocturnal haemoglobinuria). Members of this family transfer activated sugars to a variety of substrates, including glycogen, Fructos…	0.0783415		0.193282	0.0501665		0.56642	0.744036		-0.130446		0.214425	0.353099		0.553813	1.05638
2	STMEK83	weakly similar to UP|Q9XGC1 (Q9XGC1) Starch synthase, isoform V , partial (6%) PROTEINF: ATH: starch synthase-related protein, contains similarity to starch synthase GI:4582783 from (Vigna unguiculata)	0.00800641		-0.0506895	0.172453		0.117213	0.0804798		-0.0124804		-0.0472047	0.144791		0.253959	0.391232
2	STMGB87	similar to UP|O64927 (O64927) Soluble starch synthase , partial (9%) PROTEINF: ATH: starch synthase-related protein, contains similarity to starch synthase GI:4582783 from (Vigna unguiculata)	0.175327		0.467653	0.351204		0.460046	0.0223976		0.441915		-0.151356	-0.0394496		-0.0014859	-0.0964445
2	STMGC56	weakly similar to TIGR_Ath1|At5g65685.1 68418.m08268 soluble glycogen synthase-related contains weak similarity to Soluble glycogen synthase, chloroplast precursor (SS III) (Swiss-Prot:Q43846) [Solanum tuberosum] , partial (24%) PROTEINF: ATH: soluble glycogen synthase-related, contains weak similarity to Soluble glycogen synthase, chloroplast precursor (EC 2.4.1.11) (SS III) (Swiss-Prot:Q43846) …	0.0745908		0.556034	0.22743		0.480902	0.0196014		0.276982		0.202667	-0.126138		0.173067	-0.0116861
2	STMJI82	similar to UP|Q941L8 (Q941L8) Starch synthase isoform IV , partial (6%) PROTEINF: pfam00534, Glycos_transf_1, Glycosyl transferases group 1. Mutations in this domain may lead to disease (Paroxysmal Nocturnal haemoglobinuria). Members of this family transfer activated sugars to a variety of substrates, including glycogen, Fructose-6-pho ATH: starch synthase-related protein, contains similarity to …	0.0478137		-0.128783	-0.153468		0.0373133	-0.0492824		-0.14188		0.128527	0.261797		0.21692	0.201673
2	STMHK87	similar to UP|Q9LTP8 (Q9LTP8) Starch-branching enzyme-like protein, partial (18%) PROTEINF: ATH: EMB2729;EMBRYO DEFECTIVE 2729;similar to 1,4-alpha-glucan branching enzyme / starch branching enzyme class II (SBE2-1) [Arabidopsis thaliana] (TAIR:At2g36390.1); similar to glucan (1,4-alpha-), branching enzyme 1 [Mus musculus] (GB:NP_083079.1)	0.114647		0.0301282	0.0511333		0.251063	0.139643		0.0550627		0.022883	-0.00334281		0.0690875	0.0228241
2	STMGJ12	UP|Q84YG5 (Q84YG5) Isoamylase isoform 3, complete PROTEINF: smart00642, Aamy, Alpha-amylase domain; ATH: Encodes an isoamylase-like protein.	0.02058		-0.23257	-0.253651		-0.287362	-0.110319		-0.20599		-0.0447814	0.00748015		-0.155548	0.0714959
2	STMGQ34	similar to UP|Q41386 (Q41386) Pullulanase, partial (46%) PROTEINF: ATH: Encodes an enzyme thought to be involved in the hydrolysis of the &#945;-1,6 linkages during starch degradation in seed endosperm. However, a knockout mutant of Arabidopsis lacking limit dextrinase has normal rates of starch degradation in the leaf at nig	-0.0755544		-0.208375	-0.145254		0.254578	0.416392		0.0732043		0.0667777	0.0332218		0.131092	-0.305112
2	STMGQ92	UP|Q84YG6 (Q84YG6) Isoamylase isoform 2, complete PROTEINF: pfam02922, Isoamylase_N, Isoamylase N-terminal domain. This domain is found in a range of enzymes that act on branched substrates - isoamylase, pullulanase and branching enzyme. This family also contains the beta subunit of 5' AMP activated kinase ATH: ATISA2;DBE1;DEBRANCHING ENZYME 1;isoamylase, putative / starch debranching enzyme, put…	-0.0341007		-0.0870348	-0.00504875		0.10451	0.150022		0.0238639		-0.0832663	-0.2643		0.0166537	-0.0523283
2	STMGU66	weakly similar to UP|Q41386 (Q41386) Pullulanase, partial (11%) PROTEINF: ATH: Encodes an enzyme thought to be involved in the hydrolysis of the &#945;-1,6 linkages during starch degradation in seed endosperm. However, a knockout mutant of Arabidopsis lacking limit dextrinase has normal rates of starch degradation in the leaf at nig	0.00415332		-0.0416944	0.00982556		0.0748757	-0.0370674		-0.0446654		0.0187176	-0.0893319		-0.0601117	-0.0951851
2	STMGV57	UP|Q84YG6 (Q84YG6) Isoamylase isoform 2, complete PROTEINF: pfam02922, Isoamylase_N, Isoamylase N-terminal domain. This domain is found in a range of enzymes that act on branched substrates - isoamylase, pullulanase and branching enzyme. This family also contains the beta subunit of 5' AMP activated kinase ATH: ATISA2;DBE1;DEBRANCHING ENZYME 1;isoamylase, putative / starch debranching enzyme, put…	0.0262657		-0.18682	-0.157551		0.193346	0.0238708		-0.0232706		0.0694504	0.0725619		0.0693861	0.196142
2	STMHF79	similar to UP|Q41386 (Q41386) Pullulanase, partial (46%) PROTEINF: ATH: Encodes an enzyme thought to be involved in the hydrolysis of the &#945;-1,6 linkages during starch degradation in seed endosperm. However, a knockout mutant of Arabidopsis lacking limit dextrinase has normal rates of starch degradation in the leaf at nig	0.0570995		-0.267468	-0.0812587		-0.132245	0.0362945		0.0281624		-0.0790996	0.0722184		-0.209463	0.100618
2	STMCB62	UP|ADT1_SOLTU (P25083) ADP,ATP carrier protein, mitochondrial precursor (ADP/ATP translocase) (Adenine nucleotide translocator) (ANT), complete PROTEINF: ATH: ADP/ATP CARRIER 1;ADP, ATP carrier protein 1, mitochondrial / ADP/ATP translocase 1 / adenine nucleotide translocator 1 (ANT1), identical to SWISS-PROT:P31167 ADP,ATP carrier protein 1 (Adenine nucleotide translocator 1) (Arabidopsis thalia…	-0.0531027		0.0871447	-0.130987		-0.238493	-0.189603		-0.251535		0.706355	0.333833		-0.160668	0.0471252
2	STMDI11	UP|ADT2_SOLTU (P27081) ADP,ATP carrier protein, mitochondrial precursor (ADP/ATP translocase) (Adenine nucleotide translocator) (ANT) (Fragment), complete PROTEINF: ATH: ADP/ATP CARRIER 1;ADP, ATP carrier protein 1, mitochondrial / ADP/ATP translocase 1 / adenine nucleotide translocator 1 (ANT1), identical to SWISS-PROT:P31167 ADP,ATP carrier protein 1 (Adenine nucleotide translocator 1) (Arabido…	-0.0993231		0.0770355	-0.110424		-0.0977899	-0.109802		-0.25883		0.366129	0.159884		-0.1481	-0.0552817
2	STMDR46	UP|ADT2_SOLTU (P27081) ADP,ATP carrier protein, mitochondrial precursor (ADP/ATP translocase) (Adenine nucleotide translocator) (ANT) (Fragment), complete PROTEINF: ATH: ADP/ATP CARRIER 1;ADP, ATP carrier protein 1, mitochondrial / ADP/ATP translocase 1 / adenine nucleotide translocator 1 (ANT1), identical to SWISS-PROT:P31167 ADP,ATP carrier protein 1 (Adenine nucleotide translocator 1) (Arabido…	0.089477		0.651896	0.23495		0.436568	0.0122805		0.131395		0.410537	0.269651		0.194654	-0.0642189
2	STMDT82	UP|ADT1_SOLTU (P25083) ADP,ATP carrier protein, mitochondrial precursor (ADP/ATP translocase) (Adenine nucleotide translocator) (ANT), complete PROTEINF: ATH: ADP/ATP CARRIER 1;ADP, ATP carrier protein 1, mitochondrial / ADP/ATP translocase 1 / adenine nucleotide translocator 1 (ANT1), identical to SWISS-PROT:P31167 ADP,ATP carrier protein 1 (Adenine nucleotide translocator 1) (Arabidopsis thalia…	-0.036744		0.0447363	-0.293022		-0.284405	-0.250285		-0.133064		0.513976	0.281165		-0.165108	-0.0652255
2	STMEB33	UP|Q9ZNY4 (Q9ZNY4) Mitochondrial energy transfer protein precursor, complete PROTEINF: ATH: mitochondrial substrate carrier family protein	0.218997		0.431529	0.0102652		1.42558	1.29567		-0.0816365		0.614128	0.497177		1.56743	1.78475
2	STMEC08	UP|Q84Y17 (Q84Y17) Glucose-6-phosphate/phosphate translocator 2, complete PROTEINF: ATH: GLUCOSE6-PHOSPHATE/PHOSPHATE TRANSPORTER 2;glucose-6-phosphate/phosphate translocator, putative, similar to glucose-6-phosphate/phosphate-translocator precursor GI:2997591 from (Pisum sativum)	0.201794		-0.131765	-0.0295518		-0.0601272	-0.479094		0.227118		0.587782	0.229459		0.262378	-0.399695
2	STMED83	UP|ADT1_SOLTU (P25083) ADP,ATP carrier protein, mitochondrial precursor (ADP/ATP translocase) (Adenine nucleotide translocator) (ANT), complete PROTEINF: ATH: ADP/ATP CARRIER 1;ADP, ATP carrier protein 1, mitochondrial / ADP/ATP translocase 1 / adenine nucleotide translocator 1 (ANT1), identical to SWISS-PROT:P31167 ADP,ATP carrier protein 1 (Adenine nucleotide translocator 1) (Arabidopsis thalia…	0.0773108		0.278796	0.0758765		0.0895485	0.0613935		0.0861108		-6.35e-05	0.0127052		0.166721	0.129463
2	STMEJ57	UP|Q84Y17 (Q84Y17) Glucose-6-phosphate/phosphate translocator 2, complete PROTEINF: ATH: GLUCOSE6-PHOSPHATE/PHOSPHATE TRANSPORTER 2;glucose-6-phosphate/phosphate translocator, putative, similar to glucose-6-phosphate/phosphate-translocator precursor GI:2997591 from (Pisum sativum)	0.136714		-0.137452	-0.0986304		0.0106306	-0.336255		0.1192		0.589407	0.116166		0.25287	-0.373086
2	STMEM70	UP|Q84Y17 (Q84Y17) Glucose-6-phosphate/phosphate translocator 2, complete PROTEINF: ATH: GLUCOSE6-PHOSPHATE/PHOSPHATE TRANSPORTER 2;glucose-6-phosphate/phosphate translocator, putative, similar to glucose-6-phosphate/phosphate-translocator precursor GI:2997591 from (Pisum sativum)	0.285418		-0.00509309	0.0688024		-0.117221	-0.386152		0.391684		0.583521	0.17507		0.288532	-0.358478
2	STMGA51	UP|ADT2_SOLTU (P27081) ADP,ATP carrier protein, mitochondrial precursor (ADP/ATP translocase) (Adenine nucleotide translocator) (ANT) (Fragment), complete PROTEINF: ATH: ADP/ATP CARRIER 1;ADP, ATP carrier protein 1, mitochondrial / ADP/ATP translocase 1 / adenine nucleotide translocator 1 (ANT1), identical to SWISS-PROT:P31167 ADP,ATP carrier protein 1 (Adenine nucleotide translocator 1) (Arabido…	0.0725882		0.944142	0.303254		0.251593	-0.0293815		0.41778		0.499443	0.277822		0.12673	-0.087985
2	STMGJ88	UP|ADT2_SOLTU (P27081) ADP,ATP carrier protein, mitochondrial precursor (ADP/ATP translocase) (Adenine nucleotide translocator) (ANT) (Fragment), complete PROTEINF: ATH: ADP/ATP CARRIER 1;ADP, ATP carrier protein 1, mitochondrial / ADP/ATP translocase 1 / adenine nucleotide translocator 1 (ANT1), identical to SWISS-PROT:P31167 ADP,ATP carrier protein 1 (Adenine nucleotide translocator 1) (Arabido…	-0.0502637		0.152743	-0.177047		-0.17692	0.00105405		-0.204629		0.579063	0.330315		-0.189562	-0.0102612
2	STMHK79	UP|ADT2_SOLTU (P27081) ADP,ATP carrier protein, mitochondrial precursor (ADP/ATP translocase) (Adenine nucleotide translocator) (ANT) (Fragment), complete PROTEINF: ATH: ADP/ATP CARRIER 1;ADP, ATP carrier protein 1, mitochondrial / ADP/ATP translocase 1 / adenine nucleotide translocator 1 (ANT1), identical to SWISS-PROT:P31167 ADP,ATP carrier protein 1 (Adenine nucleotide translocator 1) (Arabido…	-0.0363927		0.210913	-0.121884		0.0180026	-0.0630344		-0.344206		0.604326	0.288942		0.0513529	-0.043696
2	STMCN86	homologue to UP|Q6VWJ5 (Q6VWJ5) Fructokinase 3, complete PROTEINF: pfam00294, PfkB, pfkB family carbohydrate kinase. This family includes a variety of carbohydrate and pyrimidine kinases. The family includes phosphomethylpyrimidine kinase EC:2.7.4.7. This enzyme is part of the Thiamine pyrophosphate (TPP) synthesis pathw ATH: pfkB-type carbohydrate kinase family protein, contains Pfam profile: PF…	0.00663904		0.0386151	0.135597		-0.0273534	-0.136848		0.246624		0.0118667	-0.0843087		-0.283541	0.0590661
2	STMCO30	homologue to UP|Q6VWJ5 (Q6VWJ5) Fructokinase 3, complete PROTEINF: pfam00294, PfkB, pfkB family carbohydrate kinase. This family includes a variety of carbohydrate and pyrimidine kinases. The family includes phosphomethylpyrimidine kinase EC:2.7.4.7. This enzyme is part of the Thiamine pyrophosphate (TPP) synthesis pathw ATH: pfkB-type carbohydrate kinase family protein, contains Pfam profile: PF…	0.0828175		-0.0388708	0.0870245		0.0135264	-0.166085		0.0796856		0.00423708	0.229466		-0.171841	0.00865141
2	STMHO09	homologue to UP|O04897 (O04897) Fructokinase , complete PROTEINF: ATH: pfkB-type carbohydrate kinase family protein, contains Pfam profile: PF00294 pfkB family carbohydrate kinase	0.0758487		0.165095	-0.0178687		0.0906184	0.0365649		0.127777		0.121942	-0.218873		0.0764053	0.0202922
2	STMHU39	homologue to UP|O04897 (O04897) Fructokinase , complete PROTEINF: ATH: pfkB-type carbohydrate kinase family protein, contains Pfam profile: PF00294 pfkB family carbohydrate kinase	0.084914		0.0594226	0.00885236		0.25098	-0.0670567		0.0139999		0.158968	-0.0254909		0.303748	-0.018035
2	STMJH89	similar to TIGR_Ath1|At3g54090.1 68416.m05980 pfkB-type carbohydrate kinase family protein contains Pfam profile: PF00294 pfkB family carbohydrate kinase, partial (79%) PROTEINF: pfam00294, PfkB, pfkB family carbohydrate kinase. This family includes a variety of carbohydrate and pyrimidine kinases. The family includes phosphomethylpyrimidine kinase EC:2.7.4.7. This enzyme is part of the Thiamine …	0.00426058		-0.216067	-0.0521236		-0.188602	-0.107791		-0.189311		-0.161039	0.0880249		-0.272309	-0.0292795
2	STMGD25	similar to UP|Q9ZR47 (Q9ZR47) Neutral invertase , partial (32%) PROTEINF: pfam04853, Invertase_neut, Plant neutral invertase. This family represents a number of plant neutral invertases (EC:3.2.1.26) ATH: beta-fructofuranosidase, putative / invertase, putative / saccharase, putative / beta-fructosidase, putative, similar to neutral invertase (Daucus carota) GI:4200165; contains Pfam profile PF048…	0.0415188		0.219378	0.063619		0.134418	0.0684257		0.123831		-0.00411592	-0.00885462		-0.178828	-0.0903805
2	STMHA10	similar to UP|Q9M0P2 (Q9M0P2) Neutral invertase like protein, partial (88%) PROTEINF: pfam04853, Invertase_neut, Plant neutral invertase. This family represents a number of plant neutral invertases (EC:3.2.1.26) ATH: beta-fructofuranosidase, putative / invertase, putative / saccharase, putative / beta-fructosidase, putative, similar to neutral invertase (Daucus carota) GI:4200165; contains Pfam p…	-0.0290019		0.0229419	-0.0826771		0.284913	-0.0686212		-0.0586344		0.0799084	-0.0143543		0.0335309	-0.0531291
2	STMIQ91	similar to UP|Q9M0P2 (Q9M0P2) Neutral invertase like protein, partial (65%) PROTEINF: pfam04853, Invertase_neut, Plant neutral invertase. This family represents a number of plant neutral invertases (EC:3.2.1.26) ATH: beta-fructofuranosidase, putative / invertase, putative / saccharase, putative / beta-fructosidase, putative, similar to neutral invertase (Daucus carota) GI:4200165; contains Pfam p…	-0.00779707		-0.101127	0.0549475		-0.0949298	-0.0449146		-0.117116		-0.0533124	0.047107		-0.203112	-0.0168369
2	STMCF35	UP|Q43172 (Q43172) Beta-fructofuranosidase (Fragment) , complete PROTEINF: ATH: beta-fructosidase, putative / beta-fructofuranosidase, putative, similar to beta-fructofuranosidase (Daucus carota) GI:18324 or similar to beta-fructosidase, putative / beta-fructofuranosidase, putative [Arabidopsis thaliana] (TAIR:At2g36190.1); similar	-0.327028		0.358069	0.205813		0.0835931	0.0741668		0.333063		-0.262105	-0.0734072		0.0306065	-0.633366
2	STMIM75	UP|Q43171 (Q43171) Beta-fructofuranosidase , complete PROTEINF: pfam00251, Glyco_hydro_32, Glycosyl hydrolases family 32 ATH: beta-fructosidase, putative / beta-fructofuranosidase, putative, similar to beta-fructofuranosidase (Daucus carota) GI:18324 or similar to beta-fructosidase, putative / beta-fructofuranosidase, putative [Arabidopsis thaliana] (TAIR:At2g36190.1); similar	-0.0168294		0.447529	-0.0610091		-0.0282355	-0.332533		-0.00333844		0.253014	-0.0401434		0.155101	-0.303878
2	STMGP11	similar to UP|Q8RVH4 (Q8RVH4) Beta-fructofuranosidase precursor , partial (62%) PROTEINF: smart00640, Glyco_32, Glycosyl hydrolases family 32; ATH: ATBETAFRUCT4;beta-fructosidase (BFRUCT4) / beta-fructofuranosidase / invertase, vacuolar, identical to beta-fructosidase GI:1871503 from (Arabidopsis thaliana); contains Pfam profile PF00251:Glycosyl hydrolases family 32; identical to cDNA beta-fructo…	-0.0679676		0.225581	0.10593		0.40518	0.160405		0.367522		-0.136112	-0.0845681		0.1041	-0.103118
2	STMHJ38	similar to UP|Q42722 (Q42722) Soluble beta-fructosidase (Beta-fructofuranosidase, isoform II) , partial (22%) PROTEINF: smart00640, Glyco_32, Glycosyl hydrolases family 32; ATH: ATBETAFRUCT4;beta-fructosidase (BFRUCT4) / beta-fructofuranosidase / invertase, vacuolar, identical to beta-fructosidase GI:1871503 from (Arabidopsis thaliana); contains Pfam profile PF00251:Glycosyl hydrolases family 32;…	-0.0560121		-0.073498	-0.181747		-0.000219592	0.00158076		-0.0218869		-0.0609872	-0.125896		0.0211639	-0.125805
2	STMDF51	homologue to UP|Q6Q8A1 (Q6Q8A1) Hexokinase 5 , partial (41%) PROTEINF: pfam00349, Hexokinase_1, Hexokinase. Hexokinase (EC:2.7.1.1) contains two structurally similar domains represented by this family and pfam03727. Some members of the family have two copies of each of these domains ATH: hexokinase 1 (HXK1), identical to hexokinase 1 (Arabidopsis thaliana) Swiss-Prot:Q42525	0.0879628		0.405899	0.367136		0.708013	0.114604		0.474394		-0.173664	0.0721548		0.0597972	-0.13476
2	STMHW66	UP|Q8VWX3 (Q8VWX3) Hexokinase-related protein 1, complete PROTEINF: ATH: hexokinase 1 (HXK1), identical to hexokinase 1 (Arabidopsis thaliana) Swiss-Prot:Q42525	0.0797334		-0.071211	-0.06964		0.136481	-0.0209505		-0.105142		0.166639	0.287224		0.216856	0.141567
2	STMII65	homologue to UP|Q6Q8A1 (Q6Q8A1) Hexokinase 5 , partial (21%) PROTEINF: pfam03727, Hexokinase_2, Hexokinase. Hexokinase (EC:2.7.1.1) contains two structurally similar domains represented by this family and pfam00349. Some members of the family have two copies of each of these domains ATH: hexokinase 1 (HXK1), identical to hexokinase 1 (Arabidopsis thaliana) Swiss-Prot:Q42525	-0.0555341		-0.0800757	-0.0771915		0.14394	-0.0566724		0.0129709		-0.0431573	-0.139329		-0.132792	-0.151629
2	STMDV33	UP|Q84UC3 (Q84UC3) Sucrose synthase 2, partial (42%) PROTEINF: ATH: sucrose synthase, putative / sucrose-UDP glucosyltransferase, putative, strong similarity to SP:P49040 Sucrose synthase (EC 2.4.1.13) (Sucrose-UDP glucosyltransferase) {Arabidopsis thaliana} (SUS1)	0.0889642		0.978591	0.0281816		0.692157	-0.447607		-0.026344		0.648774	0.118473		0.627271	-0.623102
2	STMEG79	GB|AAA97571.1|780785|STU24087 sucrose synthase {Solanum tuberosum;} , complete PROTEINF: pfam00862, Sucrose_synth, Sucrose synthase. Sucrose synthases catalyse the synthesis of sucrose from UDP-glucose and fructose. This family includes the bulk of the sucrose synthase protein. However the carboxyl terminal region of the sucrose synthases bel ATH: sucrose synthase, putative / sucrose-UDP glucosyl…	0.00109277		0.427244	0.0297502		0.409084	-0.120314		-0.00458929		0.427302	-0.0313354		0.384318	-0.379298
2	STMHE19	UP|Q84UC3 (Q84UC3) Sucrose synthase 2, partial (42%) PROTEINF: ATH: sucrose synthase, putative / sucrose-UDP glucosyltransferase, putative, strong similarity to SP:P49040 Sucrose synthase (EC 2.4.1.13) (Sucrose-UDP glucosyltransferase) {Arabidopsis thaliana} (SUS1)	0.0429394		0.728978	-0.0581156		0.524676	-0.431645		-0.243218		0.671479	0.0123601		0.624583	-0.680164
2	STMHF04	GB|AAA97571.1|780785|STU24087 sucrose synthase {Solanum tuberosum;} , partial (51%) PROTEINF: pfam00862, Sucrose_synth, Sucrose synthase. Sucrose synthases catalyse the synthesis of sucrose from UDP-glucose and fructose. This family includes the bulk of the sucrose synthase protein. However the carboxyl terminal region of the sucrose synthases bel ATH: sucrose synthase / sucrose-UDP glucosyltrans…	-0.0605733		0.332403	-0.102059		0.118681	-0.301319		-0.102028		0.343525	-0.0229791		0.254847	-0.392938
2	STMHI67	GB|AAA97571.1|780785|STU24087 sucrose synthase {Solanum tuberosum;} , complete PROTEINF: pfam00862, Sucrose_synth, Sucrose synthase. Sucrose synthases catalyse the synthesis of sucrose from UDP-glucose and fructose. This family includes the bulk of the sucrose synthase protein. However the carboxyl terminal region of the sucrose synthases bel ATH: sucrose synthase, putative / sucrose-UDP glucosyl…	-0.134771		0.211179	-0.0913766		0.111449	0.0351996		-0.389137		0.444348	0.167		0.289461	0.223467
2	STMII92	similar to TIGR_Ath1|At4g26620.1 68417.m03836 sucrase-related , partial (69%) PROTEINF: ATH: sucrase-related	-0.0843985		-0.0462228	-0.102228		-0.146041	-0.0663736		-0.0713228		-0.0611179	0.0555483		0.0583603	-0.109224
2	STMJL06	similar to TIGR_Ath1|At4g26620.1 68417.m03836 sucrase-related , partial (69%) PROTEINF: ATH: sucrase-related	0.0305354		-0.0468465	0.0476588		-0.0150412	0.0311252		-0.0745467		0.063321	-0.161667		-0.0485154	0.025403
2	STMGF57	UP|Q41419 (Q41419) Sucrolytic enzyme/ferredoxin homolog protein, complete PROTEINF: ATH: expressed protein	-0.00727183		-0.120072	-0.0621139		-0.0242375	-0.141465		0.013538		-0.122733	0.0951177		-0.05274	-0.0926285
2	STMCZ41	homologue to UP|Q41442 (Q41442) Alpha-amylase precursor, partial (11%) PROTEINF: ATH: AMY2;ATAMY2;alpha-amylase, putative / 1,4-alpha-D-glucan glucanohydrolase, putative, strong similarity to alpha-amylase GI:7532799 from (Malus x domestica);contains Pfam profile PF00128: Alpha amylase, catalytic domain. Predicted to be secreted based on S	0.245109		0.426099	0.386328		0.572476	0.128135		0.709924		0.148718	0.061918		0.151759	0.0428368
2	STMEB75	weakly similar to UP|Q9LIR6 (Q9LIR6) Beta-amylase (AT3g23920/F14O13_11), partial (21%) PROTEINF: pfam01373, Glyco_hydro_14, Glycosyl hydrolase family 14. This family are beta amylases ATH: BMY7;beta-amylase, putative / 1,4-alpha-D-glucan maltohydrolase, putative, similar to beta-amylase enzyme (Arabidopsis thaliana) GI:6065749, beta-amylase PCT-BMYI from (Solanum tuberosum); contains Pfam profile…	0.0293804		0.0665247	-0.00225466		-0.0616502	0.0685485		0.042505		0.107397	0.0661348		-0.0319924	-0.0019678
2	STMEV08	homologue to UP|Q41442 (Q41442) Alpha-amylase precursor, partial (27%) PROTEINF: pfam00128, Alpha-amylase, Alpha amylase, catalytic domain. Alpha amylase is classified as family 13 of the glycosyl hydrolases. The structure is an 8 stranded alpha/beta barrel containing the active site, interrupted by a ~70 a.a. calcium-binding domain p ATH: AMY2;ATAMY2;alpha-amylase, putative / 1,4-alpha-D-glucan …	-0.0433619		-0.0161063	0.0951542		-0.125497	0.0245322		0.276411		0.0601578	0.169936		0.159377	0.034411
2	STMHA65	similar to UP|Q9XH69 (Q9XH69) Beta-amylase (Fragment), partial (93%) PROTEINF: pfam01373, Glyco_hydro_14, Glycosyl hydrolase family 14. This family are beta amylases ATH: beta-amylase, putative (BMY3) / 1,4-alpha-D-glucan maltohydrolase, putative, almost identical to beta-amylase BMY3 GI:15149457 from (Arabidopsis thaliana); identical to cDNA putative beta-amylase BMY3 (BMY3) GI:15149456	0.00987743		-0.186371	-0.438772		-0.601635	-1.27758		-0.0144935		0.158151	0.0135725		-0.46554	-1.23866
2	STMJB55	similar to UP|Q94EU9 (Q94EU9) Beta-amylase PCT-BMYI , partial (54%) PROTEINF: pfam01373, Glyco_hydro_14, Glycosyl hydrolase family 14. This family are beta amylases ATH: beta-amylase (CT-BMY) / 1,4-alpha-D-glucan maltohydrolase, identical to beta-amylase enzyme GI:6065749 from (Arabidopsis thaliana)	-0.238135		-0.426189	-0.256776		-0.59394	-0.0867289		-0.451982		-0.328074	-0.31664		-0.365709	-0.31334
2	STMJM82	similar to TIGR_Ath1|At5g11720.1 68418.m01369 alpha-glucosidase 1 (AGLU1) identical to alpha-glucosidase 1 [Arabidopsis thaliana] GI:2323344, partial (23%) PROTEINF: pfam01055, Glyco_hydro_31, Glycosyl hydrolases family 31. Glycosyl hydrolases are key enzymes of carbohydrate metabolism. Family 31 comprises of enzymes that are, or similar to, alpha- galactosidases ATH: alpha-glucosidase 1 (AGLU1),…	0.0357338		-0.274355	-0.122936		-0.0416653	-0.00597345		-0.172331		0.0632129	-0.00801213		0.080559	0.139711
2	STMEC56	UP|PHSH_SOLTU (P32811) Alpha-glucan phosphorylase, H isozyme (Starch phosphorylase H) , complete PROTEINF: ATH: Encodes a cytosolic alpha-glucan phosphorylase.	0.122301		-0.34837	-0.124605		0.225342	0.316334		-0.0441521		0.136688	0.244842		0.114773	0.331379
2	STMEI58	UP|PHSH_SOLTU (P32811) Alpha-glucan phosphorylase, H isozyme (Starch phosphorylase H) , complete PROTEINF: ATH: Encodes a cytosolic alpha-glucan phosphorylase.	0.177867		-0.211322	0.0813622		0.321827	0.211787		0.398797		0.0677985	0.271264		0.124704	0.225334
2	STMEY50	UP|PHS2_SOLTU (P53535) Alpha-1,4 glucan phosphorylase, L-2 isozyme, chloroplast precursor (Starch phosphorylase L-2) , complete PROTEINF: pfam00343, Phosphorylase, Carbohydrate phosphorylase. The members of this family catalyse the formation of glucose 1-phosphate from one of the following polyglucoses; glycogen, starch, glucan or maltodextrin ATH: glucan phosphorylase, putative, similar to alpha…	-0.0940019		-0.332225	0.0530969		0.0294764	0.580256		-0.112316		-0.104014	0.142352		0.244211	0.675409
2	STMHE50	UP|PHSH_SOLTU (P32811) Alpha-glucan phosphorylase, H isozyme (Starch phosphorylase H) , partial (5%) PROTEINF: pfam00343, Phosphorylase, Carbohydrate phosphorylase. The members of this family catalyse the formation of glucose 1-phosphate from one of the following polyglucoses; glycogen, starch, glucan or maltodextrin ATH: Encodes a cytosolic alpha-glucan phosphorylase.	-0.0522335		-0.202823	-0.0819037		-0.0206619	0.125387		0.0579461		-0.0446984	-0.085138		0.00678666	0.0922939
2	STMGC72	homologue to UP|O82061 (O82061) R1 protein precursor, partial (16%) PROTEINF: pfam01326, PPDK_N, Pyruvate phosphate dikinase, PEP/pyruvate binding domain. This enzyme catalyses the reversible conversion of ATP to AMP, pyrophosphate and phosphoenolpyruvate (PEP) ATH: GWD;GWD1;SEX1;SOP;SOP1;SEX1;STARCH EXCESS 1 PROTEIN;STARCH EXCESS 1;starch excess protein (SEX1), identical to SEX1 (Arabidopsis tha…	0.139123		0.216299	0.176765		0.376768	0.149188		0.513271		-0.0194216	0.154049		0.0489478	0.0231709
2	STMGJ02	UP|O82061 (O82061) R1 protein precursor, complete PROTEINF: pfam01326, PPDK_N, Pyruvate phosphate dikinase, PEP/pyruvate binding domain. This enzyme catalyses the reversible conversion of ATP to AMP, pyrophosphate and phosphoenolpyruvate (PEP) ATH: GWD;GWD1;SEX1;SOP;SOP1;SEX1;STARCH EXCESS 1 PROTEIN;STARCH EXCESS 1;starch excess protein (SEX1), identical to SEX1 (Arabidopsis thaliana) GI:12044358…	-0.0347917		-0.241625	-0.0518452		-0.0571199	-0.016746		-0.101468		-0.125978	0.1359		-0.126908	-0.0100569
2	STMDZ15	UP|DPEP_SOLTU (Q06801) 4-alpha-glucanotransferase, chloroplast precursor (Amylomaltase) (Disproportionating enzyme) (D-enzyme) , complete PROTEINF: ATH: 4-alpha-glucanotransferase, putative / disproportionating enzyme, putative, similar to 4-alpha-glucanotransferase SP:Q06801 from (Solanum tuberosum)	-0.0393362		-0.365678	-0.182432		-0.0995446	0.116336		-0.113928		-0.114766	-0.230513		-0.186641	0.1227
2	STMEJ49	UP|DPEP_SOLTU (Q06801) 4-alpha-glucanotransferase, chloroplast precursor (Amylomaltase) (Disproportionating enzyme) (D-enzyme) , complete PROTEINF: ATH: 4-alpha-glucanotransferase, putative / disproportionating enzyme, putative, similar to 4-alpha-glucanotransferase SP:Q06801 from (Solanum tuberosum)	-0.0277935		-0.279473	-0.0123152		0.142072	0.201902		0.0972207		0.1352	-0.127352		-0.0385421	0.240198
2	STMGO14	weakly similar to TIGR_Ath1|At5g01260.2 68418.m00035 glycoside hydrolase starch-binding domain-containing protein low similarity to SP|P31797 Cyclomaltodextrin glucanotransferase precursor (Cyclodextrin-glycosyltransferase) (CGTase) {Bacillus stearotherm PROTEINF: pfam00686, CBM_20, Starch binding domain ATH: glycoside hydrolase starch-binding domain-containing protein, low similarity to SP:P3179…	-0.109215		-0.189619	-0.101454		-0.251183	-0.323108		-0.0419668		-0.283295	-0.284746		-0.0317154	-0.314105
2	STMIB73	homologue to UP|Q6R608 (Q6R608) 4-alpha-glucanotransferase , complete PROTEINF: pfam02446, 4a_glucanotrans, 4-alpha-glucanotransferase. These enzymes EC:2.4.1.25 transfer a segment of a (1,4)-alpha-D-glucan to a new 4-position in an acceptor, which may be glucose or (1,4)-alpha-D-glucan ATH: DISPROPORTIONATING ENZYME 2;glycoside hydrolase family 77 protein, contains Pfam profiles PF02446: 4-alpha…	-0.0202014		-0.429543	-0.170114		0.0402482	0.135948		-0.139316		-0.0408664	-0.00488528		-0.173342	0.0672477
2	STMEA04	homologue to UP|Q9LLE1 (Q9LLE1) Hexose transporter (Fragment), partial (25%) PROTEINF: ATH: hexose transporter, putative, strong similarity to hexose transporter (Arabidopsis thaliana) GI:8347250; contains Pfam profile PF00083: major facilitator superfamily protein or hexose transporter, putative, strong similarity to hexose transporter (Arabid	-0.021174		-0.195483	-0.0738549		0.314707	0.0797124		0.0721901		-0.0432277	0.121313		0.192919	0.222983
2	STMEQ14	similar to TIGR_Osa1|9632.m04957 expressed protein, partial (23%) PROTEINF: ATH: root cap 1 (RCP1), identical to GI:6137138	0.0547487		-0.25746	-0.246656		0.40762	-0.07948		-0.179992		-0.0890577	-0.215145		0.0869515	0.0877381
2	STMIZ11	UP|CPTR_SOLTU (P29463) Triose phosphate/phosphate translocator, chloroplast precursor (CTPT) (E29), complete PROTEINF: pfam00892, DUF6, Integral membrane protein DUF6. This family includes many hypothetical membrane proteins of unknown function. Many of the proteins contain two copies of the aligned region ATH: phosphate/triose-phosphate translocator, putative, identical to phosphate/triose-phosp…	0.0919907		-0.237036	-0.272715		-0.385487	-0.430688		0.0223658		0.0925473	0.290631		-0.238182	-0.246334
2	STMJE69	UP|CPTR_SOLTU (P29463) Triose phosphate/phosphate translocator, chloroplast precursor (CTPT) (E29), partial (27%) PROTEINF: ATH: phosphate/triose-phosphate translocator, putative, identical to phosphate/triose-phosphate translocator precursor (Arabidopsis thaliana) gi:3983125:gb:AAC83815; similar to triose phosphate/phosphate translocator, chloroplast precursor (CTPT)(Cauliflower){	-0.0835344		-0.433388	-0.261441		-0.303428	-0.194903		-0.00905565		-0.0967717	-0.109744		-0.365489	-0.355984
3	STMEG04	similar to TIGR_Osa1|9632.m03849 Raffinose synthase or seed imbibition protein Sip1, partial (15%) PROTEINF: pfam05691, Raffinose_syn, Raffinose synthase or seed imbibition protein Sip1. This family consists of several raffinose synthase proteins, also known as seed imbibition (Sip1) proteins. Raffinose (O-alpha- D-galactopyranosyl- (1-->6)- O-alpha- D-glucopyra ATH: alkaline alpha galactosidase,…	-0.0717199		0.11747	0.0965262		0.173278	0.0329253		0.264377		-0.183323	-0.28639		-0.174664	-0.263312
3	STMGV56	similar to TIGR_Osa1|9632.m03849 Raffinose synthase or seed imbibition protein Sip1, partial (41%) PROTEINF: pfam05691, Raffinose_syn, Raffinose synthase or seed imbibition protein Sip1. This family consists of several raffinose synthase proteins, also known as seed imbibition (Sip1) proteins. Raffinose (O-alpha- D-galactopyranosyl- (1-->6)- O-alpha- D-glucopyra ATH: alkaline alpha galactosidase,…	-0.230613		-0.134552	-0.105056		-0.0828003	-0.067745		-0.279984		-0.042616	-0.31906		-0.0850409	-0.129045
3	STMHL49	similar to UP|Q84NI6 (Q84NI6) Alkaline alpha galactosidase II, partial (70%) PROTEINF: ATH: alkaline alpha galactosidase, putative, similar to alkaline alpha galactosidase II (Cucumis melo) GI:29838631; contains Pfam profile PF05691: Raffinose synthase or seed imbibition protein Sip1 or alkaline alpha galactosidase, putative, similar to alkalin	0.0929024		-0.0967509	-0.183675		-0.19402	-0.0497228		-0.22741		0.127714	0.121342		-0.105422	-0.0573422
3	STMHZ14	similar to UP|Q8RX87 (Q8RX87) AT5g20250/F5O24_140, partial (29%) PROTEINF: pfam05691, Raffinose_syn, Raffinose synthase or seed imbibition protein Sip1. This family consists of several raffinose synthase proteins, also known as seed imbibition (Sip1) proteins. Raffinose (O-alpha- D-galactopyranosyl- (1-->6)- O-alpha- D-glucopyra ATH: similar to alkaline alpha galactosidase, putative [Arabidopsis …	-0.0504686		-0.0790869	-0.236279		0.00884997	-0.0710767		-0.167763		-0.0924335	-0.132387		0.144504	-0.102851
3	STMGI78	homologue to UP|Q9SYM4 (Q9SYM4) Trehalose-6-phosphate synthase, partial (36%) PROTEINF: pfam00982, Glyco_transf_20, Glycosyltransferase family 20. Members of this family belong to glycosyl transferase family 20. OtsA (Trehalose-6-phosphate synthase) is homologous to regions in the subunits of yeast trehalose-6-phosphate synthase/phosphate co ATH: TPS1;TREHALOSE-6-PHOSPHATE SYNTHASE;alpha, alpha-t…	-0.0419317		-0.315382	-0.0321801		0.00210836	-0.0826353		-0.0412622		0.0432854	0.118401		0.132302	0.0314665
3	STMIL25	homologue to UP|Q9SYM4 (Q9SYM4) Trehalose-6-phosphate synthase, partial (36%) PROTEINF: pfam00982, Glyco_transf_20, Glycosyltransferase family 20. Members of this family belong to glycosyl transferase family 20. OtsA (Trehalose-6-phosphate synthase) is homologous to regions in the subunits of yeast trehalose-6-phosphate synthase/phosphate co ATH: TPS1;TREHALOSE-6-PHOSPHATE SYNTHASE;alpha, alpha-t…	0.152265		-0.214591	0.0818074		0.0647853	0.195647		-0.344977		0.0170678	0.14019		-0.218338	0.124689
3	STMCN50	similar to PIR|T07635|T07635 trehalose-6-phosphate phosphatase homolog T1P17.20 - Arabidopsis thaliana {Arabidopsis thaliana;} , partial (14%) PROTEINF: ATH: trehalose-6-phosphate phosphatase (TPPA), identical to trehalose-6-phosphate phosphatase (AtTPPA) (Arabidopsis thaliana) GI:2944178 or trehalose-6-phosphate phosphatase (TPPA), identical to trehalose-6-phosphate phosphatase (AtTPPA) (Arabido…	0.0695235		0.698098	0.258961		0.369156	0.182234		0.256553		0.1325	0.179295		-0.0578931	0.186401
3	STMDF45	similar to UP|Q9FJQ1 (Q9FJQ1) Trehalose-6-phosphate phosphatase, partial (76%) PROTEINF: pfam02358, Trehalose_PPase, Trehalose-phosphatase. This family consist of trehalose-phosphatases EC:3.1.3.12 these enzyme catalyse the de-phosphorylation of trehalose-6-phosphate to trehalose and orthophosphate. The aligned region is present in trehalose- ATH: trehalose-6-phosphate phosphatase, putative, simi…	0.366587		0.762451	0.536677		0.797239	0.223835		0.534732		0.209124	0.139297		0.26943	0.114989
3	STMDZ40	similar to PIR|T07635|T07635 trehalose-6-phosphate phosphatase homolog T1P17.20 - Arabidopsis thaliana {Arabidopsis thaliana;} , partial (21%) PROTEINF: pfam02358, Trehalose_PPase, Trehalose-phosphatase. This family consist of trehalose-phosphatases EC:3.1.3.12 these enzyme catalyse the de-phosphorylation of trehalose-6-phosphate to trehalose and orthophosphate. The aligned region is present in t…	0.062362		0.303673	0.131702		-0.487798	-0.563806		0.172435		0.229216	0.0883281		-0.478921	-0.718252
3	STMGI30	similar to TIGR_Ath1|At1g23870.1 68414.m03011 glycosyl transferase family 20 protein / trehalose-phosphatase family protein contains Pfam profile: PF02358 trehalose-phosphatase, partial (49%) PROTEINF: ATH: TPS9;glycosyl transferase family 20 protein / trehalose-phosphatase family protein, contains Pfam profile: PF02358 trehalose-phosphatase	0.0164266		0.142423	-0.0517866		0.353643	-0.0441614		-0.029985		0.112701	0.0270743		-0.0436333	-0.0434349
3	STMGW40	similar to TIGR_Ath1|At4g17770.1 68417.m02652 glycosyl transferase family 20 protein / trehalose-phosphatase family protein contains Pfam profile: PF02358 trehalose-phosphatase, partial (36%) PROTEINF: pfam02358, Trehalose_PPase, Trehalose-phosphatase. This family consist of trehalose-phosphatases EC:3.1.3.12 these enzyme catalyse the de-phosphorylation of trehalose-6-phosphate to trehalose and o…	-0.0479489		-0.197915	-0.182256		-0.0707485	-0.0957711		-0.0662935		-0.201082	-0.155739		-0.195417	-0.138979
3	STMIU93	similar to TIGR_Ath1|At1g06410.1 68414.m00678 glycosyl transferase family 20 protein / trehalose-phosphatase family protein contains Pfam profile: PF02358 trehalose-phosphatase, partial (31%) PROTEINF: pfam02358, Trehalose_PPase, Trehalose-phosphatase. This family consist of trehalose-phosphatases EC:3.1.3.12 these enzyme catalyse the de-phosphorylation of trehalose-6-phosphate to trehalose and o…	-0.102827		-0.180106	-0.492564		-0.45881	-0.340008		-0.0854767		-0.0709299	-0.364992		-0.647235	-0.760929
3	STMES50	similar to TIGR_Ath1|At4g18010.1 68417.m02679 inositol polyphosphate 5-phosphatase II (IP5PII) nearly identical to inositol polyphosphate 5-phosphatase II [Arabidopsis thaliana] GI:10444263 isoform contains an AT-acceptor splice site at intron 6, partial PROTEINF: smart00128, IPPc, Inositol polyphosphate phosphatase, catalytic domain homologues; Mg(2+)-dependent/Li(+)-sensitive enzymes ATH: inosi…	0.0181485		0.183145	-0.0811911		0.0770868	-0.247155		0.050026		-0.041402	-0.150551		0.242528	-0.445714
3	STMES81	similar to TIGR_Ath1|At4g18010.1 68417.m02679 inositol polyphosphate 5-phosphatase II (IP5PII) nearly identical to inositol polyphosphate 5-phosphatase II [Arabidopsis thaliana] GI:10444263 isoform contains an AT-acceptor splice site at intron 6, partial PROTEINF: smart00128, IPPc, Inositol polyphosphate phosphatase, catalytic domain homologues; Mg(2+)-dependent/Li(+)-sensitive enzymes ATH: inosi…	-0.0168943		0.210899	-0.169884		0.11252	-0.477527		-0.0507052		-0.148709	-0.199914		0.163568	-0.712619
3	STMFB50	similar to TIGR_Ath1|At4g18010.1 68417.m02679 inositol polyphosphate 5-phosphatase II (IP5PII) nearly identical to inositol polyphosphate 5-phosphatase II [Arabidopsis thaliana] GI:10444263 isoform contains an AT-acceptor splice site at intron 6, partial PROTEINF: smart00128, IPPc, Inositol polyphosphate phosphatase, catalytic domain homologues; Mg(2+)-dependent/Li(+)-sensitive enzymes ATH: inosi…	-0.0607757		0.101579	-0.235355		0.0132622	-0.610179		-0.130419		-0.192844	-0.241964		0.00935998	-0.892477
3	STMIM05	similar to UP|Q9FUR2 (Q9FUR2) Inositol polyphosphate 5-phosphatase II, partial (15%) PROTEINF: smart00128, IPPc, Inositol polyphosphate phosphatase, catalytic domain homologues; Mg(2+)-dependent/Li(+)-sensitive enzymes ATH: inositol polyphosphate 5-phosphatase II (IP5PII), nearly identical to inositol polyphosphate 5-phosphatase II (Arabidopsis thaliana) GI:10444263 isoform contains an AT-accepto…	0.0564768		-0.163851	-0.244219		-0.359631	-0.20198		0.115191		-0.182886	-0.159078		-0.174652	-0.22389
3	STMCB04	weakly similar to TIGR_Ath1|At5g61760.1 68418.m07749 inositol polyphosphate 6-/3-/5-kinase 2b (IPK2b) contains Pfam domain, PF03770: inositol polyphosphate kinase, partial (59%) PROTEINF: pfam03770, IPK, Inositol polyphosphate kinase. ArgRIII has has been demonstrated to be an inositol polyphosphate kinase ATH: inositol polyphosphate 6-/3-/5-kinase 2b (IPK2b), contains Pfam domain, PF03770: inosi…	-0.140727		-0.892796	-0.283535		-2.71608	-1.5916		-0.216106		-0.552981	-0.000103274		-2.36118	-2.05648
3	STMGM27	similar to TIGR_Ath1|At4g39120.1 68417.m05539 inositol monophosphatase family protein low similarity to Mono-phosphatase [Streptomyces anulatus] GI:1045231; contains Pfam profile PF00459: Inositol monophosphatase family, partial (76%) PROTEINF: pfam00459, Inositol_P, Inositol monophosphatase family ATH: inositol monophosphatase family protein, low similarity to Mono-phosphatase (Streptomyces anul…	0.0669009		-0.0288405	-0.0101517		-0.00766645	0.122548		0.185466		-0.209332	0.0477478		-0.0862644	0.018696
3	STMHH39	similar to TIGR_Ath1|At4g39120.1 68417.m05539 inositol monophosphatase family protein low similarity to Mono-phosphatase [Streptomyces anulatus] GI:1045231; contains Pfam profile PF00459: Inositol monophosphatase family, partial (76%) PROTEINF: pfam00459, Inositol_P, Inositol monophosphatase family ATH: inositol monophosphatase family protein, low similarity to Mono-phosphatase (Streptomyces anul…	0.0404171		0.02801	-0.0332302		-0.0258914	0.099441		-0.159815		-0.0290715	-0.0232762		0.0858373	0.114513
3	STMHR31	similar to GB|AAP37817.1|30725590|BT008458 At1g31190 {Arabidopsis thaliana;} , partial (29%) PROTEINF: pfam00459, Inositol_P, Inositol monophosphatase family ATH: inositol monophosphatase family protein, similar to SP:P29218 Myo-inositol-1(or 4)-monophosphatase (EC 3.1.3.25) (Inositol monophosphatase) {Homo sapiens}; contains Pfam profile PF00459: Inositol monophosphatase family; EST gb:AA597395 …	0.0625401		-0.0272155	0.00686777		0.061257	-0.0518643		-0.159819		-0.143117	-0.12042		-0.112892	-0.0881848
3	STMHZ27	homologue to UP|MYO1_LYCES (P54926) Inositol-1(or 4)-monophosphatase 1 (IMPase 1) (IMP 1) (Inositol monophosphatase 1) , complete PROTEINF: pfam00459, Inositol_P, Inositol monophosphatase family ATH: inositol-1(or 4)-monophosphatase, putative / inositol monophosphatase, putative / IMPase, putative, similar to SP:P54928 Inositol-1(or 4)-monophosphatase 3 (EC 3.1.3.25) (IMPase 3) (IMP 3) (Inositol …	0.03989		-0.069804	0.0408087		0.131774	-0.0648771		-0.0691518		-0.0207435	-0.138054		-0.0511394	-0.0581513
3	STMIQ93	homologue to UP|MYO3_LYCES (P54928) Inositol-1(or 4)-monophosphatase 3 (IMPase 3) (IMP 3) (Inositol monophosphatase 3) , complete PROTEINF: pfam00459, Inositol_P, Inositol monophosphatase family ATH: inositol-1(or 4)-monophosphatase, putative / inositol monophosphatase, putative / IMPase, putative, similar to SP:P54928 Inositol-1(or 4)-monophosphatase 3 (EC 3.1.3.25) (IMPase 3) (IMP 3) (Inositol …	0.012077		-0.0757091	-0.0332348		-0.0210414	-0.0802133		-0.0926062		0.00173762	-0.115385		-0.0401627	0.00621984
3	STMIY79	homologue to UP|MYO3_LYCES (P54928) Inositol-1(or 4)-monophosphatase 3 (IMPase 3) (IMP 3) (Inositol monophosphatase 3) , complete PROTEINF: pfam00459, Inositol_P, Inositol monophosphatase family ATH: inositol-1(or 4)-monophosphatase, putative / inositol monophosphatase, putative / IMPase, putative, similar to SP:P54928 Inositol-1(or 4)-monophosphatase 3 (EC 3.1.3.25) (IMPase 3) (IMP 3) (Inositol …	0.0403691		-0.205323	-0.14535		-0.210698	-0.0957693		-0.174161		-0.124383	-0.351973		-0.0660354	-0.0624563
3	STMJC37	homologue to UP|MYO2_LYCES (P54927) Inositol-1(or 4)-monophosphatase 2 (IMPase 2) (IMP 2) (Inositol monophosphatase 2) , partial (94%) PROTEINF: pfam00459, Inositol_P, Inositol monophosphatase family ATH: inositol-1(or 4)-monophosphatase, putative / inositol monophosphatase, putative / IMPase, putative, similar to SP:P54928 Inositol-1(or 4)-monophosphatase 3 (EC 3.1.3.25) (IMPase 3) (IMP 3) (Inos…	0.0624986		-0.0930631	-0.163026		-0.136069	-0.0850728		-0.332908		0.0954853	0.138182		0.344755	0.083894
3	STMJD70	similar to TIGR_Ath1|At4g39120.1 68417.m05539 inositol monophosphatase family protein low similarity to Mono-phosphatase [Streptomyces anulatus] GI:1045231; contains Pfam profile PF00459: Inositol monophosphatase family, partial (76%) PROTEINF: pfam00459, Inositol_P, Inositol monophosphatase family ATH: inositol monophosphatase family protein, low similarity to Mono-phosphatase (Streptomyces anul…	0.0215069		-0.194969	-0.14455		0.0142924	0.0291889		-0.257608		-0.0869442	-0.0219521		-0.0563131	0.148021
3	STMCD36	similar to GB|AAM63374.1|21554299|AY086170 apospory-associated protein C {Arabidopsis thaliana;} , partial (64%) PROTEINF: pfam01263, Aldose_epim, Aldose 1-epimerase ATH: aldose 1-epimerase family protein, similar to apospory-associated protein C; APOC (Chlamydomonas reinhardtii) GI:6970044 Pfam profile PF01263: Aldose 1-epimerase	0.0616757		-0.28321	0.159662		0.12316	0.0457604		0.208496		-0.250563	0.147556		-0.166189	0.0453401
3	STMCJ15	similar to TIGR_Ath1|At4g27600.1 68417.m03966 pfkB-type carbohydrate kinase family protein contains Pfam profile: PF00294 pfkB family carbohydrate kinase, partial (72%) PROTEINF: ATH: pfkB-type carbohydrate kinase family protein, contains Pfam profile: PF00294 pfkB family carbohydrate kinase	0.0713342		-0.201462	-0.0848599		0.0792793	-0.00890861		0.146839		-0.271477	0.0628242		-0.169874	-0.0720219
3	STMCP85	similar to TIGR_Osa1|9629.m04564 pfkB family carbohydrate kinase, partial (16%) PROTEINF: pfam00294, PfkB, pfkB family carbohydrate kinase. This family includes a variety of carbohydrate and pyrimidine kinases. The family includes phosphomethylpyrimidine kinase EC:2.7.4.7. This enzyme is part of the Thiamine pyrophosphate (TPP) synthesis pathw ATH: pfkB-type carbohydrate kinase family protein, co…	-0.0768706		-0.450512	-0.0616783		-0.37958	-0.216688		-0.0517877		-0.228553	0.0167563		-0.811829	-0.12031
3	STMCQ31	similar to TIGR_Osa1|9629.m04564 pfkB family carbohydrate kinase, partial (16%) PROTEINF: pfam00294, PfkB, pfkB family carbohydrate kinase. This family includes a variety of carbohydrate and pyrimidine kinases. The family includes phosphomethylpyrimidine kinase EC:2.7.4.7. This enzyme is part of the Thiamine pyrophosphate (TPP) synthesis pathw ATH: pfkB-type carbohydrate kinase family protein, co…	0.0506296		0.2878	-0.137407		-0.101111	0.0705015		0.283081		0.0294412	-0.311442		-0.0672426	0.0852557
3	STMCQ87	similar to TIGR_Ath1|At1g17160.1 68414.m02092 pfkB-type carbohydrate kinase family protein contains Pfam profile: PF00294 pfkB family carbohydrate kinase, partial (75%) PROTEINF: pfam00294, PfkB, pfkB family carbohydrate kinase. This family includes a variety of carbohydrate and pyrimidine kinases. The family includes phosphomethylpyrimidine kinase EC:2.7.4.7. This enzyme is part of the Thiamine …	0.0427986		0.1303	0.194364		0.160468	-0.0808369		0.172148		-0.0245575	0.10659		-0.270443	-0.0083829
3	STMCR04	similar to TIGR_Ath1|At5g53850.2 68418.m06691 haloacid dehalogenase-like hydrolase family protein low similarity to enolase-phosphatase E-1 enzyme [Klebsiella oxytoca] GI:401712; contains InterPro accession IPR005834: Haloacid dehalogenase-like hydrolase, PROTEINF: ATH: haloacid dehalogenase-like hydrolase family protein, low similarity to enolase-phosphatase E-1 enzyme (Klebsiella oxytoca) GI:40…	0.233842		0.448851	0.33625		1.10378	0.993125		0.424935		0.300428	0.318591		0.983107	1.23242
3	STMCR12	similar to UP|Q9M1T1 (Q9M1T1) Sugar-phosphate isomerase-like protein, partial (94%) PROTEINF: ATH: sugar isomerase (SIS) domain-containing protein / CBS domain-containing protein, similar to SP:Q47334 Polysialic acid capsule expression protein kpsF {Escherichia coli}; contains Pfam profiles PF01380: sugar isomerase (SIS) domain, PF00571: CBS domain	0.0948688		0.529209	0.446214		0.530333	0.0868738		0.545565		-0.0473427	0.061607		-0.0587311	-0.221869
3	STMCS67	similar to TIGR_Ath1|At1g06690.1 68414.m00710 aldo/keto reductase family protein contains Pfam profile PF00248: oxidoreductase, aldo/keto reductase family, partial (88%) PROTEINF: pfam00248, Aldo_ket_red, Aldo/keto reductase family. This family includes a number of K+ ion channel beta chain regulatory domains - these are reported to have oxidoreductase activity ATH: aldo/keto reductase family pro…	-0.000378408		-0.0588929	-0.0653306		-0.0543039	-0.0657441		-0.203131		-0.460037	-0.0844837		-0.343205	-0.278893
3	STMDB92	PROTEINF: ATH: aldo/keto reductase family protein, Similar to SP:Q46933 Tas protein {Escherichia coli}, Babesia aldo-keto reductase SP:P40690; contains Pfam profile PF00248: oxidoreductase, aldo/keto reductase family	0.0889732		-0.396208	0.0691601		-0.241298	0.103551		-0.0170404		-0.272811	0.120498		-0.372323	0.0978445
3	STMDR21	similar to GB|AAK94021.1|15277979|AF400125 pyridoxal kinase-like protein SOS4 {Arabidopsis thaliana;} , partial (89%) PROTEINF: ATH: pfkB-type carbohydrate kinase family protein, contains Pfam profile: PF00294 pfkB family carbohydrate kinase	0.0963682		0.363414	0.236936		0.345051	0.119109		0.451473		-0.0514192	0.18924		0.138544	0.0725595
3	STMDR92	similar to GB|AAK94021.1|15277979|AF400125 pyridoxal kinase-like protein SOS4 {Arabidopsis thaliana;} , partial (89%) PROTEINF: ATH: pfkB-type carbohydrate kinase family protein, contains Pfam profile: PF00294 pfkB family carbohydrate kinase	0.170135		-0.0134768	0.0400561		0.26115	0.183036		-0.00496991		0.225423	0.390581		0.335691	0.322796
3	STMDU62	similar to TIGR_Ath1|At3g17770.1 68416.m02267 dihydroxyacetone kinase family protein contains Pfam domains, PF02733: DAK1 domain and PF02734: DAK2 domain, partial (97%) PROTEINF: pfam02733, Dak1, Dak1 domain. This is the kinase domain of the dihydroxyacetone kinase family EC:2.7.1.29 ATH: dihydroxyacetone kinase family protein, contains Pfam domains, PF02733: DAK1 domain and PF02734: DAK2 domain	-0.0366603		-0.183981	-0.184624		0.189978	0.136602		-0.232472		-0.0613233	0.0263622		0.209754	0.155386
3	STMDV20	similar to UP|Q9M1T1 (Q9M1T1) Sugar-phosphate isomerase-like protein, partial (94%) PROTEINF: ATH: sugar isomerase (SIS) domain-containing protein / CBS domain-containing protein, similar to SP:Q47334 Polysialic acid capsule expression protein kpsF {Escherichia coli}; contains Pfam profiles PF01380: sugar isomerase (SIS) domain, PF00571: CBS domain	0.0248002		0.259528	0.0735565		0.0130356	0.0222218		0.0483695		-0.0306404	-0.0912195		-0.205118	-0.0584291
3	STMDW89	homologue to UP|Q9ARD1 (Q9ARD1) 3-desoxy-D-manno octulosonic acid-8-phosphate synthase , complete PROTEINF: pfam00793, DAHP_synth_1, DAHP synthetase I family. Members of this family catalyse the first step in aromatic amino acid biosynthesis from chorismate. E-coli has three related synthetases, which are inhibited by different aromatic amino acids. This family ATH: 2-dehydro-3-deoxyphosphooctona…	0.0389973		-0.133958	0.0672407		0.237536	0.244572		-0.00993774		-0.122082	0.0087352		-0.036643	0.222627
3	STMER44	similar to TIGR_Ath1|At2g27680.1 68415.m03354 aldo/keto reductase family protein contains Pfam profile PF00248: oxidoreductase, aldo/keto reductase family, partial (87%) PROTEINF: pfam00248, Aldo_ket_red, Aldo/keto reductase family. This family includes a number of K+ ion channel beta chain regulatory domains - these are reported to have oxidoreductase activity ATH: aldo/keto reductase family pro…	-0.00246271		-0.263389	-0.0796305		0.0509669	-0.0263716		0.295968		-0.298606	0.030338		-0.188486	0.106481
3	STMGE50	weakly similar to UP|Q9ZP42 (Q9ZP42) Cell wall invertase precursor, partial (54%) PROTEINF: smart00640, Glyco_32, Glycosyl hydrolases family 32; ATH: BETA-FRUCTOFURANOSIDASE;BETA-FRUCTOFURANOSIDASE 5;beta-fructosidase, putative / beta-fructofuranosidase, putative, similar to beta-fructofuranosidase GI:402740	0.0994456		0.411181	0.141316		0.34288	0.134162		0.35441		-0.104475	-0.0137606		0.0458085	0.0617769
3	STMGM32	weakly similar to UP|Q8LFH1 (Q8LFH1) Aldose 1-epimerase-like protein, partial (91%) PROTEINF: pfam01263, Aldose_epim, Aldose 1-epimerase ATH: aldose 1-epimerase family protein, similar to ALDOSE 1-EPIMERASE PRECURSOR GB:P05149 (SP:P05149) from (Acinetobacter calcoaceticus); contains Pfam profile PF01263 Aldose 1-epimerase	0.000182929		-0.0564584	-0.049886		0.365284	0.219123		-0.201554		-0.0807019	0.0196071		0.133588	0.16499
3	STMGU03	similar to GB|AAK94021.1|15277979|AF400125 pyridoxal kinase-like protein SOS4 {Arabidopsis thaliana;} , partial (89%) PROTEINF: ATH: pfkB-type carbohydrate kinase family protein, contains Pfam profile: PF00294 pfkB family carbohydrate kinase	0.0253664		-0.126826	-0.0540218		0.0575857	-0.00348034		-0.046432		-0.0866332	0.13367		0.0985561	0.154493
3	STMGY65	similar to UP|Q84LI1 (Q84LI1) Galactose dehydrogenase, complete PROTEINF: pfam00248, Aldo_ket_red, Aldo/keto reductase family. This family includes a number of K+ ion channel beta chain regulatory domains - these are reported to have oxidoreductase activity ATH: L-galactose dehydrogenase (L-GalDH), identical to L-galactose dehydrogenase (Arabidopsis thaliana) GI:16555790; similar to L-fucose dehy…	-0.0973976		-0.394618	-0.272199		-0.115256	-0.013096		-0.267949		-0.19364	-0.141839		-0.184678	-0.0473734
3	STMHR39	similar to TIGR_Osa1|9629.m04499 Aldose 1-epimerase, partial (89%) PROTEINF: pfam01263, Aldose_epim, Aldose 1-epimerase ATH: aldose 1-epimerase family protein, similar to apospory-associated protein C; APOC (Chlamydomonas reinhardtii) GI:6970044; contains Pfam profile PF01263: Aldose 1-epimerase	-0.0919756		-0.408282	-0.0713522		-0.229782	-0.0726238		-0.180787		-0.120572	-0.000610018		-0.0842205	0.0420055
3	STMHX50	similar to TIGR_Ath1|At3g17770.1 68416.m02267 dihydroxyacetone kinase family protein contains Pfam domains, PF02733: DAK1 domain and PF02734: DAK2 domain, partial (97%) PROTEINF: pfam02733, Dak1, Dak1 domain. This is the kinase domain of the dihydroxyacetone kinase family EC:2.7.1.29 ATH: dihydroxyacetone kinase family protein, contains Pfam domains, PF02733: DAK1 domain and PF02734: DAK2 domain	-0.0993566		-0.196666	-0.148304		0.209388	0.158369		-0.11748		-0.0530962	-0.386598		0.156799	0.148665
3	STMIC94	similar to UP|Q84TF0 (Q84TF0) At2g37790, partial (93%) PROTEINF: ATH: aldo/keto reductase family protein, similar to chalcone reductase (Sesbania rostrata)(GI:2792155), and aldose reductase ALDRXV4 (Xerophyta viscosa)(GI:4539944), (Hordeum vulgare)(GI:728592)	-0.00229959		-0.01748	0.0124851		-0.174003	-0.342375		-0.223989		0.0607506	0.104782		0.0627214	-0.257888
3	STMIL68	similar to UP|Q947H4 (Q947H4) Non-cell-autonomous protein pathway2, partial (57%) PROTEINF: pfam01263, Aldose_epim, Aldose 1-epimerase ATH: aldose 1-epimerase family protein, similar to SP:P05149 Aldose 1-epimerase precursor (EC 5.1.3.3) (Mutarotase) from Acinetobacter calcoaceticus; contains Pfam profile PF01263 Aldose 1-epimerase	-0.0225546		0.0950674	0.0145923		0.297178	0.353855		-0.059468		0.211185	0.081741		0.14208	0.39296
3	STMIW72	similar to TIGR_Ath1|At5g57330.1 68418.m07161 aldose 1-epimerase family protein contains Pfam profile PF01263 Aldose 1-epimerase, partial (53%) PROTEINF: pfam01263, Aldose_epim, Aldose 1-epimerase ATH: aldose 1-epimerase family protein, similar to apospory-associated protein C, Chlamydomonas reinhardtii, EMBL:AF195243 Pfam profile PF01263: Aldose 1-epimerase	-0.146256		-0.121752	-0.267161		-0.101054	-0.118345		-0.333661		0.0772845	-0.180288		0.122627	-0.0688477
3	STMJB19	similar to TIGR_Ath1|At5g53850.2 68418.m06691 haloacid dehalogenase-like hydrolase family protein low similarity to enolase-phosphatase E-1 enzyme [Klebsiella oxytoca] GI:401712; contains InterPro accession IPR005834: Haloacid dehalogenase-like hydrolase, PROTEINF: pfam00702, Hydrolase, haloacid dehalogenase-like hydrolase. This family are structurally different from the alpha/ beta hydrolase fam…	-0.0118562		-0.169919	-0.189933		0.0454424	0.27736		-0.36796		0.258364	-0.0221253		0.287144	0.347151
3	STMJF24	homologue to UP|Q947H4 (Q947H4) Non-cell-autonomous protein pathway2, partial (47%) PROTEINF: pfam01263, Aldose_epim, Aldose 1-epimerase ATH: aldose 1-epimerase family protein, similar to SP:P05149 Aldose 1-epimerase precursor (EC 5.1.3.3) (Mutarotase) from Acinetobacter calcoaceticus; contains Pfam profile PF01263 Aldose 1-epimerase	0.0410912		0.0691225	-0.0414605		0.0411296	-0.0408248		-0.0679126		0.0528648	-0.28169		-0.0402369	0.0935416
3	STMJF83	similar to UP|Q947H4 (Q947H4) Non-cell-autonomous protein pathway2, partial (92%) PROTEINF: pfam01263, Aldose_epim, Aldose 1-epimerase ATH: aldose 1-epimerase family protein, similar to SP:P05149 Aldose 1-epimerase precursor (EC 5.1.3.3) (Mutarotase) from Acinetobacter calcoaceticus; contains Pfam profile PF01263 Aldose 1-epimerase	-0.036305		-0.0533141	0.0158578		0.0661248	0.41914		-0.0107691		0.0348407	-0.0230198		-0.0359243	0.401797
3	STMJJ22	similar to TIGR_Ath1|At2g27680.1 68415.m03354 aldo/keto reductase family protein contains Pfam profile PF00248: oxidoreductase, aldo/keto reductase family, partial (87%) PROTEINF: pfam00248, Aldo_ket_red, Aldo/keto reductase family. This family includes a number of K+ ion channel beta chain regulatory domains - these are reported to have oxidoreductase activity ATH: aldo/keto reductase family pro…	-0.17724		-0.619719	-0.344847		-0.409722	-0.106502		-0.270666		-0.160243	-0.152654		-0.209351	0.0125992
3	STMJP04	similar to UP|Q9LTK1 (Q9LTK1) Arabidopsis thaliana genomic DNA, chromosome 5, BAC clone:F17P19, partial (79%) PROTEINF: pfam01380, SIS, SIS domain. SIS (Sugar ISomerase) domains are found in many phosphosugar isomerases and phosphosugar binding proteins. SIS domains are also found in proteins that regulate the expression of genes involved in synthesis of phosphosugars. Pre ATH: sugar isomerase (S…	-0.219198		-0.349854	-0.263496		-0.0827959	0.014618		-0.182943		-0.0628694	-0.203925		0.0819721	0.131353
3	STMEZ13	similar to UP|Q7XJC6 (Q7XJC6) Callose synthase-like protein (Fragment), partial (65%) PROTEINF: pfam02364, Glucan_synthase, 1,3-beta-glucan synthase component. This family consists of various 1,3-beta-glucan synthase components including Gls1, Gls2 and Gls3 from yeast. 1,3-beta-glucan synthase EC:2.4.1.34 also known as callose synthase catalyses the ATH: ATGSL06;ATGSL6;CALLOSE SYNTHASE 1;GLUCAN S…	0.0321275		-0.0313921	-0.160012		0.0538679	-0.327328		-0.109508		-0.12767	-0.129074		-0.435798	-0.414231
3	STMIG09	similar to UP|Q6WGM8 (Q6WGM8) Beta 1,3 glucan synthase, partial (3%) PROTEINF: pfam02364, Glucan_synthase, 1,3-beta-glucan synthase component. This family consists of various 1,3-beta-glucan synthase components including Gls1, Gls2 and Gls3 from yeast. 1,3-beta-glucan synthase EC:2.4.1.34 also known as callose synthase catalyses the ATH: GSL10;GLUCAN SYNTHASE-LIKE 10;glycosyl transferase family 4…	0.0346492		0.0371508	-0.00319273		0.209225	0.00313678		-0.060579		0.109194	0.0998771		0.0992242	0.17733
3	STMJA39	similar to TIGR_Ath1|At1g06490.1 68414.m00688 glycosyl transferase family 48 protein contains Pfam profile: PF02364 1,3-beta-glucan synthase, partial (21%) PROTEINF: pfam02364, Glucan_synthase, 1,3-beta-glucan synthase component. This family consists of various 1,3-beta-glucan synthase components including Gls1, Gls2 and Gls3 from yeast. 1,3-beta-glucan synthase EC:2.4.1.34 also known as callose …	0.0566415		-0.231919	-0.0585382		-0.286211	0.462733		0.13839		0.0950197	0.173614		0.0484052	0.162942
3	STMJM76	similar to UP|Q7XJC6 (Q7XJC6) Callose synthase-like protein (Fragment), partial (65%) PROTEINF: pfam02364, Glucan_synthase, 1,3-beta-glucan synthase component. This family consists of various 1,3-beta-glucan synthase components including Gls1, Gls2 and Gls3 from yeast. 1,3-beta-glucan synthase EC:2.4.1.34 also known as callose synthase catalyses the ATH: ATGSL06;ATGSL6;CALLOSE SYNTHASE 1;GLUCAN S…	-0.0477027		-0.202922	-0.118827		-0.146275	-0.0769486		-0.473967		-0.0051945	0.0149549		-0.192853	-0.0353031
3	STMGL48	weakly similar to UP|Q9VPT2 (Q9VPT2) CG3544-PA (GH10780p), partial (11%) PROTEINF: pfam00370, FGGY_N, FGGY family of carbohydrate kinases, N-terminal domain. This domain adopts a ribonuclease H-like fold and is structurally related to the C-terminal domain ATH: xylulose kinase, putative, similar to D-xylulokinase (Pichia stipitis) gi:8100400:gb:AAF72328 or xylulose kinase, putative, similar to D-…	0.0393892		0.0910364	0.00651088		0.186081	-0.0449793		-0.113231		0.0265804	0.0154098		0.0527965	0.00609492
3	STMHS11	similar to UP|Q9LT51 (Q9LT51) Xylulose kinase, partial (33%) PROTEINF: pfam00370, FGGY_N, FGGY family of carbohydrate kinases, N-terminal domain. This domain adopts a ribonuclease H-like fold and is structurally related to the C-terminal domain ATH: xylulose kinase, putative, similar to D-xylulokinase (Pichia stipitis) gi:8100400:gb:AAF72328 or xylulose kinase, putative, similar to D-xylulokinase…	-0.0461093		-0.122457	-0.0892732		0.0459549	-0.0226136		-0.110805		-0.0205003	-0.100806		0.0878023	0.0411097
3	STMCP39	similar to UP|O23461 (O23461) Galactokinase like protein, partial (49%) PROTEINF: pfam00288, GHMP_kinases, GHMP kinases putative ATP-binding protein ATH: GHMP kinase family protein, contains GHMP kinases putative ATP-binding protein domain, Pfam:PF00288	0.135612		0.169552	0.0194069		0.0597385	0.0243113		0.0591042		0.108502	0.115486		0.188895	0.132959
3	STMCC52	similar to UP|Q9LIN8 (Q9LIN8) Similarity to alpha galactosidase, partial (12%) PROTEINF: ATH: glycosyl hydrolase family protein 27 / alpha-galactosidase family protein / melibiase family protein, similar to alpha-galactosidase GI:10944326 from (Phanerochaete chrysosporium)	-0.0546031		-0.371434	-0.129695		0.114434	-0.0691316		-0.124716		-0.0101861	-0.221402		0.0250259	-0.0896128
3	STMCO06	similar to UP|Q9LYL2 (Q9LYL2) Alpha-galactosidase-like protein, partial (39%) PROTEINF: ATH: alpha-galactosidase, putative / melibiase, putative / alpha-D-galactoside galactohydrolase, putative, similar to alpha-galactosidase SP:Q42656 from (Coffea arabica) or alpha-galactosidase, putative / melibiase, putative / alpha-D-galactoside galactohydro	0.157892		0.652411	0.213963		0.699783	0.322498		0.345031		0.45755	0.186055		0.718663	0.67923
3	STMGD95	homologue to UP|Q9FUR8 (Q9FUR8) Alpha-galactosidase (Fragment) , partial (54%) PROTEINF: pfam02065, Melibiase, Melibiase ATH: alpha-galactosidase, putative / melibiase, putative / alpha-D-galactoside galactohydrolase, putative, similar to alpha-galactosidase SP:Q42656 from (Coffea arabica) or similar to alpha-galactosidase, putative / melibiase, putative / alpha-D-galactoside g	-0.00658474		0.00332232	0.206169		-0.289952	-0.117017		0.357116		-0.261583	0.0150082		-0.53705	-0.311529
3	STMGS74	similar to UP|Q9LYL2 (Q9LYL2) Alpha-galactosidase-like protein, partial (44%) PROTEINF: ATH: alpha-galactosidase, putative / melibiase, putative / alpha-D-galactoside galactohydrolase, putative, similar to alpha-galactosidase SP:Q42656 from (Coffea arabica) or alpha-galactosidase, putative / melibiase, putative / alpha-D-galactoside galactohydro	-0.00429305		0.0150998	-0.0157624		0.100888	0.065844		-0.0147152		0.118122	-0.0622165		0.220534	0.0652886
3	STMJA38	similar to UP|Q9FT97 (Q9FT97) Alpha-galactosidase-like protein, partial (90%) PROTEINF: pfam02065, Melibiase, Melibiase ATH: alpha-galactosidase, putative / melibiase, putative / alpha-D-galactoside galactohydrolase, putative, similar to alpha-galactosidase SP:Q42656 from (Coffea arabica); contains Pfam profile PF02065: Melibiase	0.0018092		-0.25378	-0.0127378		0.219602	0.560063		-0.0063636		-0.102122	0.0618166		0.261801	0.670468
3	STMEN66	similar to UP|Q8LB75 (Q8LB75) Galactose-1-phosphate uridyl transferase-like protein, partial (65%) PROTEINF: ATH: expressed protein	0.0544187		-0.074064	0.0312201		-0.378292	-0.0866236		-0.0697744		0.102295	0.212858		-0.10212	-0.0770593
4	STMDM92	GB|AAB71613.1|1388021|STU20345 UDP-glucose pyrophosphorylase {Solanum tuberosum;} , complete PROTEINF: pfam01704, UDPGP, UTP--glucose-1-phosphate uridylyltransferase. This family consists of UTP--glucose-1-phosphate uridylyltransferases, EC:2.7.7.9. Also known as UDP-glucose pyrophosphorylase (UDPGP) and Glucose-1-phosphate uridylyltransferase. UTP--glucos ATH: UTP--glucose-1-phosphate uridylyltr…	0.0999563		0.109796	-0.0108659		0.128681	-0.100126		0.332861		0.07312	0.14289		0.299495	0.126894
4	STMDZ87	GB|AAB71613.1|1388021|STU20345 UDP-glucose pyrophosphorylase {Solanum tuberosum;} , complete PROTEINF: pfam01704, UDPGP, UTP--glucose-1-phosphate uridylyltransferase. This family consists of UTP--glucose-1-phosphate uridylyltransferases, EC:2.7.7.9. Also known as UDP-glucose pyrophosphorylase (UDPGP) and Glucose-1-phosphate uridylyltransferase. UTP--glucos ATH: UTP--glucose-1-phosphate uridylyltr…	0.0309402		0.212091	0.10485		0.305237	0.105338		0.251487		0.0788273	0.0354504		0.42216	0.0862475
4	STMGB43	weakly similar to UP|Q8W3Z7 (Q8W3Z7) UDP-glucose pyrophosphorylase (Fragment), partial (36%) PROTEINF: pfam01704, UDPGP, UTP--glucose-1-phosphate uridylyltransferase. This family consists of UTP--glucose-1-phosphate uridylyltransferases, EC:2.7.7.9. Also known as UDP-glucose pyrophosphorylase (UDPGP) and Glucose-1-phosphate uridylyltransferase. UTP--glucos ATH: UTP--glucose-1-phosphate uridylyltr…	0.029903		0.320402	0.155746		0.3363	0.0460023		0.219654		0.0725704	-0.102158		-0.148801	-0.0781192
4	STMHU80	homologue to TIGR_Ath1|At5g17530.1 68418.m02056 phosphoglucosamine mutase family protein low similarity to phosphoglucomutase/phosphomannomutase [Sphingomonas paucimobilis] GI:6103619; contains InterPro accession IPR006352: Phosphoglucosamine mutase, part PROTEINF: pfam02879, PGM_PMM_II, Phosphoglucomutase/phosphomannomutase, alpha/beta/alpha domain II ATH: phosphoglucosamine mutase family protei…	0.010726		-0.0651828	-0.0546753		0.182351	-0.0228612		-0.108652		0.124326	0.0758265		0.0628244	0.0472963
4	STMDC86	similar to UP|O82058 (O82058) Glucose-6-phosphate isomerase precursor , partial (54%) PROTEINF: pfam00342, PGI, Phosphoglucose isomerase. Phosphoglucose isomerase catalyses the interconversion of glucose-6-phosphate and fructose-6-phosphate ATH: glucose-6-phosphate isomerase, putative, similar to glucose-6-phosphate isomerase (Spinacia oleracea) GI:3413511; contains Pfam profile PF00342: glucose-…	0.0902884		-0.0710947	0.0501773		0.0394081	-0.254679		0.243204		-0.105681	0.0955366		-0.261459	0.0404996
4	STMEG72	similar to UP|G6PI_OENME (P54243) Glucose-6-phosphate isomerase, cytosolic (GPI) (Phosphoglucose isomerase) (PGI) (Phosphohexose isomerase) (PHI) , complete PROTEINF: ATH: glucose-6-phosphate isomerase, cytosolic (PGIC), identical to SP:P34795 Glucose-6-phosphate isomerase, cytosolic (EC 5.3.1.9) (GPI) (Phosphoglucose isomerase) (PGI) (Phosphohexose isomerase) (PHI) {Arabidopsis thaliana}; contai…	-0.109192		-0.275847	-0.201575		-0.194578	-0.0206838		-0.226441		-0.109446	-0.0308243		0.0281701	-0.0192085
4	STMEH28	similar to UP|G6PI_OENME (P54243) Glucose-6-phosphate isomerase, cytosolic (GPI) (Phosphoglucose isomerase) (PGI) (Phosphohexose isomerase) (PHI) , complete PROTEINF: ATH: glucose-6-phosphate isomerase, cytosolic (PGIC), identical to SP:P34795 Glucose-6-phosphate isomerase, cytosolic (EC 5.3.1.9) (GPI) (Phosphoglucose isomerase) (PGI) (Phosphohexose isomerase) (PHI) {Arabidopsis thaliana}; contai…	-0.0968275		-0.267666	-0.218543		-0.135505	-0.0534095		-0.204508		-0.0987557	-0.106975		-0.0288325	-0.023394
4	STMDH87	PROTEINF: pfam00365, PFK, Phosphofructokinase ATH: phosphofructokinase family protein, similar to phosphofructokinase (Amycolatopsis methanolica) GI:17432243; contains Pfam profile PF00365: Phosphofructokinase	0.156344		0.555872	0.531068		0.489745	0.142473		0.461857		0.115837	0.12827		0.243159	0.0307578
4	STMDI92	similar to UP|Q9FJU5 (Q9FJU5) Pyrophosphate-dependent phosphofructo-1-kinase-like protein, partial (22%) PROTEINF: ATH: phosphofructokinase family protein, similar to phosphofructokinase (Amycolatopsis methanolica) GI:17432243; contains Pfam profile PF00365: Phosphofructokinase	0.0328391		0.0631924	-0.0649411		0.409809	0.134088		-0.034662		0.0717658	0.018109		0.543954	0.260589
4	STMHK16	similar to UP|Q9FJU5 (Q9FJU5) Pyrophosphate-dependent phosphofructo-1-kinase-like protein, partial (26%) PROTEINF: ATH: phosphofructokinase family protein, similar to phosphofructokinase (Amycolatopsis methanolica) GI:17432243; contains Pfam profile PF00365: Phosphofructokinase	0.00314592		0.0339399	-0.0212252		0.280819	0.13438		-0.147958		0.0687022	-0.311333		0.363689	0.228223
4	STMHU55	homologue to UP|PFPA_SOLTU (P21342) Pyrophosphate--fructose 6-phosphate 1-phosphotransferase alpha subunit (PFP) (6-phosphofructokinase, pyrophosphate-dependent) (Pyrophosphate-dependent 6-phosphofructose-1-kinase) (PPi-PFK) , complete PROTEINF: ATH: pyrophosphate--fructose-6-phosphate 1-phosphotransferase alpha subunit, putative / pyrophosphate-dependent 6-phosphofructose-1-kinase, putative, str…	0.078824		-0.00371692	0.122484		0.62105	0.612368		-0.0682898		0.166163	0.255608		0.542164	0.727883
4	STMCZ46	similar to UP|Q93XR7 (Q93XR7) Fructose-6-phosphate 2-kinase/fructose-2,6-bisphosphatase, partial (31%) PROTEINF: ATH: ATF2KP;FKFBP;FRUCTOSE-2,6-BISPHOSPHATASE;FRUCTOSE-6-PHOSPHATE 2-KINASE;fructose-6-phosphate 2-kinase / fructose-2,6-bisphosphatase (F2KP), identical to fructose-6-phosphate 2-kinase/fructose-2,6-bisphosphatase (F2KP) (Arabidopsis thaliana) GI:13096098	0.0163091		-0.248243	-0.0997132		0.329835	0.0154729		0.327499		-0.156634	-0.0177921		-0.059357	-0.057233
4	STMCH29	similar to UP|Q9M4M9 (Q9M4M9) Fructose-bisphosphate aldolase , complete PROTEINF: pfam00274, Glycolytic, Fructose-bisphosphate aldolase class-I ATH: fructose-bisphosphate aldolase, putative, similar to PIR:S65073 fructose-bisphosphate aldolase (EC 4.1.2.13) isoenzyme C-1, cytosolic (Oryza sativa); contains Pfam profile PF00274 Fructose-bisphosphate aldolase class-I	0.173116		0.456746	0.328887		0.391587	0.204962		0.461383		0.0679209	0.183105		0.172433	0.112954
4	STMCH74	homologue to UP|Q6RUF6 (Q6RUF6) Fructose-bisphosphate aldolase , complete PROTEINF: pfam00274, Glycolytic, Fructose-bisphosphate aldolase class-I ATH: fructose-bisphosphate aldolase, putative, strong similarity to SP:P22197 Fructose-bisphosphate aldolase, cytoplasmic isozyme (EC 4.1.2.13) {Arabidopsis thaliana} or similar to fructose-bisphosphate aldolase, cytoplasmic [Arabidopsis thaliana] (TAIR…	-0.0322079		-0.214778	-0.22495		-0.205015	-0.42849		0.156395		-0.683997	-0.311116		-0.647153	-0.604378
4	STMED26	similar to UP|Q9M4M9 (Q9M4M9) Fructose-bisphosphate aldolase , complete PROTEINF: pfam00274, Glycolytic, Fructose-bisphosphate aldolase class-I ATH: fructose-bisphosphate aldolase, putative, similar to PIR:S65073 fructose-bisphosphate aldolase (EC 4.1.2.13) isoenzyme C-1, cytosolic (Oryza sativa); contains Pfam profile PF00274 Fructose-bisphosphate aldolase class-I	0.0732882		0.734653	0.270388		1.83417	1.86698		-0.102459		0.114208	0.216579		1.99716	2.23914
4	STMEZ73	homologue to UP|Q6RUF6 (Q6RUF6) Fructose-bisphosphate aldolase , complete PROTEINF: pfam00274, Glycolytic, Fructose-bisphosphate aldolase class-I ATH: fructose-bisphosphate aldolase, putative, strong similarity to SP:P22197 Fructose-bisphosphate aldolase, cytoplasmic isozyme (EC 4.1.2.13) {Arabidopsis thaliana} or similar to fructose-bisphosphate aldolase, cytoplasmic [Arabidopsis thaliana] (TAIR…	-0.00152645		-0.196539	-0.281432		-0.172566	-0.373087		0.0824682		-0.569969	-0.105417		-0.580018	-0.550155
4	STMDD29	homologue to UP|Q6T379 (Q6T379) Triose phosphate isomerase cytosolic isoform , complete PROTEINF: pfam00121, TIM, Triosephosphate isomerase ATH: triosephosphate isomerase, cytosolic, putative, strong similarity to triosephosphate isomerase, cytosolic from Petunia hybrida (SP:P48495), from Coptis japonica (SP:P21820)	-0.0645952		-0.197748	0.0281348		-0.41685	-0.39025		-0.372269		-0.127673	-0.0330072		-0.264694	-0.0108341
4	STMEF84	homologue to UP|Q6T379 (Q6T379) Triose phosphate isomerase cytosolic isoform , complete PROTEINF: pfam00121, TIM, Triosephosphate isomerase ATH: triosephosphate isomerase, cytosolic, putative, strong similarity to triosephosphate isomerase, cytosolic from Petunia hybrida (SP:P48495), from Coptis japonica (SP:P21820)	-0.0601056		0.0386654	0.0880755		-0.0868636	-0.135672		0.0344024		-0.0337984	0.0835152		0.263677	-0.0583422
4	STMGI32	similar to UP|TPIS_COPJA (P21820) Triosephosphate isomerase, cytosolic (TIM) , complete PROTEINF: pfam00121, TIM, Triosephosphate isomerase ATH: triosephosphate isomerase, cytosolic, putative, strong similarity to triosephosphate isomerase, cytosolic from Petunia hybrida (SP:P48495), from Coptis japonica (SP:P21820)	0.0382246		-0.031481	0.0749422		-0.199909	-0.158678		-0.0966772		0.0608053	0.194118		-0.0441341	0.0484468
4	STMCU05	UP|Q8LK04 (Q8LK04) Glyceraldehyde 3-phosphate dehydrogenase , complete PROTEINF: pfam02800, Gp_dh_C, Glyceraldehyde 3-phosphate dehydrogenase, C-terminal domain. GAPDH is a tetrameric NAD-binding enzyme involved in glycolysis and glyconeogenesis. C-terminal domain is a mixed alpha/antiparallel beta fold ATH: glyceraldehyde 3-phosphate dehydrogenase, cytosolic, putative / NAD-dependent glyceraldeh…	0.308047		0.450122	0.266758		0.353908	-0.102617		0.205537		0.0493939	0.148369		0.0956426	-0.249436
4	STMCU61	homologue to UP|Q8VWN9 (Q8VWN9) Glyceraldehyde-3-phosphate dehydrogenase precursor , complete PROTEINF: pfam02800, Gp_dh_C, Glyceraldehyde 3-phosphate dehydrogenase, C-terminal domain. GAPDH is a tetrameric NAD-binding enzyme involved in glycolysis and glyconeogenesis. C-terminal domain is a mixed alpha/antiparallel beta fold ATH: glyceraldehyde 3-phosphate dehydrogenase, cytosolic, putative / NA…	-0.0207181		-0.219976	-0.143371		0.040467	0.147538		-0.215451		0.253085	0.0131107		-0.0066876	0.379496
4	STMDC74	UP|Q8LK04 (Q8LK04) Glyceraldehyde 3-phosphate dehydrogenase , complete PROTEINF: pfam02800, Gp_dh_C, Glyceraldehyde 3-phosphate dehydrogenase, C-terminal domain. GAPDH is a tetrameric NAD-binding enzyme involved in glycolysis and glyconeogenesis. C-terminal domain is a mixed alpha/antiparallel beta fold ATH: glyceraldehyde 3-phosphate dehydrogenase, cytosolic, putative / NAD-dependent glyceraldeh…	0.175345		0.10562	0.193089		-0.191	-0.272301		0.18101		-0.112373	0.134158		-0.196077	-0.479897
4	STMDH57	UP|Q8LK04 (Q8LK04) Glyceraldehyde 3-phosphate dehydrogenase , complete PROTEINF: pfam02800, Gp_dh_C, Glyceraldehyde 3-phosphate dehydrogenase, C-terminal domain. GAPDH is a tetrameric NAD-binding enzyme involved in glycolysis and glyconeogenesis. C-terminal domain is a mixed alpha/antiparallel beta fold ATH: glyceraldehyde 3-phosphate dehydrogenase, cytosolic, putative / NAD-dependent glyceraldeh…	0.29507		0.769187	0.444656		0.0412242	-0.212752		0.605718		0.103207	0.185877		0.0119615	-0.325164
4	STMDQ43	homologue to UP|G3PC_PETHY (P26520) Glyceraldehyde-3-phosphate dehydrogenase, cytosolic , complete PROTEINF: pfam02800, Gp_dh_C, Glyceraldehyde 3-phosphate dehydrogenase, C-terminal domain. GAPDH is a tetrameric NAD-binding enzyme involved in glycolysis and glyconeogenesis. C-terminal domain is a mixed alpha/antiparallel beta fold ATH: GLYCERALDEHYDE-3-PHOSPHATE DEHYDROGENASE C SUBUNIT;glyceralde…	-0.0123849		0.178966	0.00683123		-0.0527148	-0.37879		-0.0806438		0.197841	0.0987864		-0.12028	-0.458922
4	STMDV42	UP|Q8LK04 (Q8LK04) Glyceraldehyde 3-phosphate dehydrogenase , complete PROTEINF: pfam02800, Gp_dh_C, Glyceraldehyde 3-phosphate dehydrogenase, C-terminal domain. GAPDH is a tetrameric NAD-binding enzyme involved in glycolysis and glyconeogenesis. C-terminal domain is a mixed alpha/antiparallel beta fold ATH: glyceraldehyde 3-phosphate dehydrogenase, cytosolic, putative / NAD-dependent glyceraldeh…	-0.053024		-0.18321	-0.168026		-0.324278	-0.23757		-0.234948		-0.0709833	-0.050695		-0.464027	-0.261824
4	STMEJ69	UP|Q8LK04 (Q8LK04) Glyceraldehyde 3-phosphate dehydrogenase , complete PROTEINF: pfam02800, Gp_dh_C, Glyceraldehyde 3-phosphate dehydrogenase, C-terminal domain. GAPDH is a tetrameric NAD-binding enzyme involved in glycolysis and glyconeogenesis. C-terminal domain is a mixed alpha/antiparallel beta fold ATH: glyceraldehyde 3-phosphate dehydrogenase, cytosolic, putative / NAD-dependent glyceraldeh…	0.0441415		0.024421	-0.0176046		-0.0311457	-0.236912		-0.0175424		-0.0536714	0.0743724		-0.183295	-0.341783
4	STMEK94	UP|Q8LK04 (Q8LK04) Glyceraldehyde 3-phosphate dehydrogenase , partial (65%) PROTEINF: pfam02800, Gp_dh_C, Glyceraldehyde 3-phosphate dehydrogenase, C-terminal domain. GAPDH is a tetrameric NAD-binding enzyme involved in glycolysis and glyconeogenesis. C-terminal domain is a mixed alpha/antiparallel beta fold ATH: glyceraldehyde 3-phosphate dehydrogenase, cytosolic, putative / NAD-dependent glycer…	0.0816467		0.152599	0.00203684		0.0874734	-0.137712		0.0847154		0.0152201	0.104982		0.0263165	-0.18857
4	STMHQ78	similar to UP|Q8LK04 (Q8LK04) Glyceraldehyde 3-phosphate dehydrogenase , partial (29%) PROTEINF: pfam02800, Gp_dh_C, Glyceraldehyde 3-phosphate dehydrogenase, C-terminal domain. GAPDH is a tetrameric NAD-binding enzyme involved in glycolysis and glyconeogenesis. C-terminal domain is a mixed alpha/antiparallel beta fold ATH: glyceraldehyde 3-phosphate dehydrogenase, cytosolic, putative / NAD-depen…	-0.137428		-0.347736	-0.218672		-0.397742	-0.190472		-0.61095		-0.0476644	-0.269388		-0.193849	-0.239717
4	STMHT34	UP|Q8LK04 (Q8LK04) Glyceraldehyde 3-phosphate dehydrogenase , partial (65%) PROTEINF: pfam02800, Gp_dh_C, Glyceraldehyde 3-phosphate dehydrogenase, C-terminal domain. GAPDH is a tetrameric NAD-binding enzyme involved in glycolysis and glyconeogenesis. C-terminal domain is a mixed alpha/antiparallel beta fold ATH: glyceraldehyde 3-phosphate dehydrogenase, cytosolic, putative / NAD-dependent glycer…	0.0274845		-0.153341	-0.195503		-0.346341	-0.280849		-0.202186		0.0333661	0.039453		-0.107679	-0.264185
4	STMIR25	similar to UP|Q9M7R9 (Q9M7R9) Glyceraldehyde-3-phosphate dehydrogenase, partial (94%) PROTEINF: pfam00044, Gp_dh_N, Glyceraldehyde 3-phosphate dehydrogenase, NAD binding domain. GAPDH is a tetrameric NAD-binding enzyme involved in glycolysis and glyconeogenesis. N-terminal domain is a Rossman NAD(P) binding fold ATH: glyceraldehyde 3-phosphate dehydrogenase, cytosolic, putative / NAD-dependent gl…	-0.428879		0.0926969	-0.122407		-0.075561	0.0329059		-0.520409		-0.627293	-0.372693		0.0513368	-0.587235
4	STMDE34	homologue to UP|PGKY_TOBAC (Q42962) Phosphoglycerate kinase, cytosolic , complete PROTEINF: pfam00162, PGK, Phosphoglycerate kinase ATH: PHOSPHOGLYCERATE KINASE;phosphoglycerate kinase, putative, similar to SP:P41758 Phosphoglycerate kinase, chloroplast precursor (EC 2.7.2.3) {Chlamydomonas reinhardtii}; contains Pfam profile PF00162: phosphoglycerate kinase or phosphoglycerate kinase, pu	-0.200247		-0.943074	-0.3589		-0.763355	-0.036878		-0.609967		-0.539671	-0.153484		-0.449256	-0.0461772
4	STMDG02	homologue to UP|PGKY_TOBAC (Q42962) Phosphoglycerate kinase, cytosolic , complete PROTEINF: pfam00162, PGK, Phosphoglycerate kinase ATH: PHOSPHOGLYCERATE KINASE;phosphoglycerate kinase, putative, similar to SP:P41758 Phosphoglycerate kinase, chloroplast precursor (EC 2.7.2.3) {Chlamydomonas reinhardtii}; contains Pfam profile PF00162: phosphoglycerate kinase or phosphoglycerate kinase, pu	-0.0167873		0.0231435	-0.0366006		0.0755716	-0.13796		-0.105369		0.0245058	0.0246658		-0.00214949	-0.159392
4	STMDG38	homologue to UP|PGKY_TOBAC (Q42962) Phosphoglycerate kinase, cytosolic , complete PROTEINF: pfam00162, PGK, Phosphoglycerate kinase ATH: PHOSPHOGLYCERATE KINASE;phosphoglycerate kinase, putative, similar to SP:P41758 Phosphoglycerate kinase, chloroplast precursor (EC 2.7.2.3) {Chlamydomonas reinhardtii}; contains Pfam profile PF00162: phosphoglycerate kinase or phosphoglycerate kinase, pu	-0.0598173		-0.634544	-0.180969		-0.368614	0.0360124		-0.233971		-0.228304	0.00809158		-0.314808	0.0380376
4	STMDT01	homologue to UP|PGKY_TOBAC (Q42962) Phosphoglycerate kinase, cytosolic , complete PROTEINF: pfam00162, PGK, Phosphoglycerate kinase ATH: PHOSPHOGLYCERATE KINASE;phosphoglycerate kinase, putative, similar to SP:P41758 Phosphoglycerate kinase, chloroplast precursor (EC 2.7.2.3) {Chlamydomonas reinhardtii}; contains Pfam profile PF00162: phosphoglycerate kinase or phosphoglycerate kinase, pu	-0.0349335		0.100322	-0.0594811		-0.146609	-0.308116		-0.0679687		-0.274954	-0.0272614		0.248983	-0.0640215
4	STMED84	homologue to UP|PGKY_TOBAC (Q42962) Phosphoglycerate kinase, cytosolic , complete PROTEINF: pfam00162, PGK, Phosphoglycerate kinase ATH: PHOSPHOGLYCERATE KINASE;phosphoglycerate kinase, putative, similar to SP:P41758 Phosphoglycerate kinase, chloroplast precursor (EC 2.7.2.3) {Chlamydomonas reinhardtii}; contains Pfam profile PF00162: phosphoglycerate kinase or phosphoglycerate kinase, pu	-0.0346596		-0.116462	0.0189862		-0.327929	-0.303489		-0.211435		-0.086141	0.181719		-0.252622	-0.134435
4	STMEK39	homologue to UP|PGKY_TOBAC (Q42962) Phosphoglycerate kinase, cytosolic , complete PROTEINF: pfam00162, PGK, Phosphoglycerate kinase ATH: PHOSPHOGLYCERATE KINASE;phosphoglycerate kinase, putative, similar to SP:P41758 Phosphoglycerate kinase, chloroplast precursor (EC 2.7.2.3) {Chlamydomonas reinhardtii}; contains Pfam profile PF00162: phosphoglycerate kinase or phosphoglycerate kinase, pu	-0.101622		-0.0611016	-0.181558		-0.289732	-0.221528		-0.147392		-0.139217	-0.0616366		0.0936496	-0.17033
4	STMEM49	UP|Q9XE59 (Q9XE59) Phosphoglycerate mutase , complete PROTEINF: pfam06415, iPGM_N, BPG-independent PGAM N-terminus (iPGM_N). This family represents the N-terminal region of the 2,3-bisphosphoglycerate-independent phosphoglycerate mutase (or phosphoglyceromutase or BPG-independent PGAM) protein (EC:5.4.2.1). The family ATH: 2,3-biphosphoglycerate-independent phosphoglycerate mutase, putative / pho…	0.0808187		-0.0378145	-0.0203671		0.26436	0.288121		0.120585		-0.288708	0.113456		0.0565816	0.160328
4	STMIX71	UP|Q9XE59 (Q9XE59) Phosphoglycerate mutase , complete PROTEINF: pfam06415, iPGM_N, BPG-independent PGAM N-terminus (iPGM_N). This family represents the N-terminal region of the 2,3-bisphosphoglycerate-independent phosphoglycerate mutase (or phosphoglyceromutase or BPG-independent PGAM) protein (EC:5.4.2.1). The family ATH: 2,3-biphosphoglycerate-independent phosphoglycerate mutase, putative / pho…	-0.116625		-0.142834	-0.236769		0.00856558	0.100562		-0.196747		0.0959516	-0.0696398		0.00132977	0.119258
4	STMJH80	similar to TIGR_Osa1|9630.m05070 phosphoglycerate mutase homolog - Arabidopsis thaliana, partial (36%) PROTEINF: pfam00300, PGAM, Phosphoglycerate mutase family ATH: phosphoglycerate/bisphosphoglycerate mutase family protein, similar to SP:P31217 Phosphoglycerate mutase 1 (EC 5.4.2.1) {Escherichia coli O157:H7}; contains Pfam profile PF00300: phosphoglycerate mutase family	-0.030055		0.223452	0.134303		-0.085699	-0.118735		0.170128		0.171891	-0.0222466		-0.0288136	0.102217
4	STMCH10	homologue to UP|ENO_LYCES (P26300) Enolase (2-phosphoglycerate dehydratase) (2-phospho-D-glycerate hydro-lyase) , complete PROTEINF: ATH: enolase, identical to SWISS-PROT:P25696 enolase (EC 4.2.1.11) (2-phosphoglycerate dehydratase)(2-phospho-D- glycerate hydro-lyase) (Arabidopsis thaliana)	0.17831		0.335226	0.265223		0.285883	-0.191466		0.279106		-0.194477	0.048039		0.247096	-0.245598
4	STMDI70	homologue to UP|ENO_LYCES (P26300) Enolase (2-phosphoglycerate dehydratase) (2-phospho-D-glycerate hydro-lyase) , complete PROTEINF: ATH: enolase, identical to SWISS-PROT:P25696 enolase (EC 4.2.1.11) (2-phosphoglycerate dehydratase)(2-phospho-D- glycerate hydro-lyase) (Arabidopsis thaliana)	0.0547776		-0.0593511	-0.0490861		0.127446	-0.112473		-0.230005		0.0797338	0.0480045		0.126259	-0.12209
4	STMEL88	homologue to UP|ENO_LYCES (P26300) Enolase (2-phosphoglycerate dehydratase) (2-phospho-D-glycerate hydro-lyase) , complete PROTEINF: ATH: enolase, identical to SWISS-PROT:P25696 enolase (EC 4.2.1.11) (2-phosphoglycerate dehydratase)(2-phospho-D- glycerate hydro-lyase) (Arabidopsis thaliana)	0.13127		0.0944316	0.286322		0.205595	-0.00782912		0.0401128		-0.0934345	0.11773		0.309248	-0.2254
4	STMGO95	UP|ENO_LYCES (P26300) Enolase (2-phosphoglycerate dehydratase) (2-phospho-D-glycerate hydro-lyase) , partial (33%) PROTEINF: ATH: enolase, identical to SWISS-PROT:P25696 enolase (EC 4.2.1.11) (2-phosphoglycerate dehydratase)(2-phospho-D- glycerate hydro-lyase) (Arabidopsis thaliana)	0.0492317		0.0380104	0.0501392		0.236614	0.0237699		-0.0632233		0.0626382	-0.0189647		0.118532	-0.0109611
4	STMGP31	UP|ENO_LYCES (P26300) Enolase (2-phosphoglycerate dehydratase) (2-phospho-D-glycerate hydro-lyase) , partial (33%) PROTEINF: ATH: enolase, identical to SWISS-PROT:P25696 enolase (EC 4.2.1.11) (2-phosphoglycerate dehydratase)(2-phospho-D- glycerate hydro-lyase) (Arabidopsis thaliana)	0.0559054		-0.128221	-0.0270098		0.188788	0.0217398		-0.231568		0.110419	0.00736574		0.0364661	-0.0177207
4	STMHN16	homologue to UP|ENO_LYCES (P26300) Enolase (2-phosphoglycerate dehydratase) (2-phospho-D-glycerate hydro-lyase) , complete PROTEINF: ATH: enolase, identical to SWISS-PROT:P25696 enolase (EC 4.2.1.11) (2-phosphoglycerate dehydratase)(2-phospho-D- glycerate hydro-lyase) (Arabidopsis thaliana)	0.0274602		0.0563292	0.0399357		0.219838	-0.0510248		-0.138514		-0.104272	-0.205599		0.179669	-0.173211
4	STMJD16	weakly similar to UP|Q84RL9 (Q84RL9) Enolase, partial (39%) PROTEINF: pfam03952, Enolase_N, Enolase, N-terminal domain ATH: enolase, putative, similar to enolase (Spinacia oleracea) gi:8919731:emb:CAB96173	-0.126612		-0.176818	-0.185696		-0.318822	-0.0338587		-0.163268		-0.0333966	0.0774772		0.0757183	0.106833
4	STMDS16	similar to GB|AAN46773.1|24111299|BT001019 At3g52990/F8J2_160 {Arabidopsis thaliana;} , complete PROTEINF: pfam00224, PK, Pyruvate kinase, barrel domain. This domain of the is actually a small beta-barrel domain nested within a larger TIM barrel. The active site is found in a cleft between the two domains ATH: pyruvate kinase, putative, similar to pyruvate kinase, cytosolic isozyme (Glycine max) …	0.171899		0.419077	0.167315		0.135128	-0.128583		0.161217		0.246034	0.153162		0.327551	-0.0964712
4	STMDV68	UP|KPYC_SOLTU (P22200) Pyruvate kinase, cytosolic isozyme (PK) , complete PROTEINF: pfam00224, PK, Pyruvate kinase, barrel domain. This domain of the is actually a small beta-barrel domain nested within a larger TIM barrel. The active site is found in a cleft between the two domains ATH: pyruvate kinase, putative, similar to pyruvate kinase, cytosolic isozyme (Glycine max) SWISS-PROT:Q42806	0.0503575		0.0523585	0.0126264		0.680797	0.245066		-0.035809		0.140449	0.206394		0.614044	0.528557
4	STMGC71	similar to TIGR_Osa1|9639.m00428 pyruvate kinase, partial (50%) PROTEINF: ATH: pyruvate kinase, putative, similar to pyruvate kinase, cytosolic isozyme (Glycine max) SWISS-PROT:Q42806	0.0198851		-0.27118	-0.0486994		0.127813	-0.0600959		0.225488		-0.445061	-0.0161736		-0.359797	-0.153358
4	STMGF18	homologue to UP|Q84JP7 (Q84JP7) Phosphoenolpyruvate carboxylase kinase 2, partial (55%) PROTEINF: ATH: PEPCK2;PHOSPHOENOLPYRUVATE CARBOXYLASE KINASE 2;phosphoenolpyruvate carboxylase kinase 2 (PPCK2), phosphoenolpyruvate carboxylase kinase 2 (Arabidopsis thaliana) gi:13877128:gb:AAK43710; contains protein kinase domain, Pfam:PF00069	0.111205		0.341352	0.489198		0.600724	0.20882		0.60848		-0.107484	0.0506807		-0.11595	-0.148304
4	STMGG89	homologue to UP|Q84JP7 (Q84JP7) Phosphoenolpyruvate carboxylase kinase 2, partial (72%) PROTEINF: ATH: PHOSPHOENOLPYRUVATE CARBOXYLASE KINASE;phosphoenolpyruvate carboxylase kinase, identical to phosphoenolpyruvate carboxylase kinase (Arabidopsis thaliana) gi:6318613:gb:AAF06968; contains protein kinase domain, Pfam:PF00069	0.129346		0.545471	0.612794		0.725566	0.520665		0.544443		-0.120026	-0.094426		0.238084	0.584921
5	STMHA80	UP|O81272 (O81272) Lactate dehydrogenase-2 , complete PROTEINF: pfam02866, Ldh_1_C, lactate/malate dehydrogenase, alpha/beta C-terminal domain. L-lactate dehydrogenases are metabolic enzymes which catalyse the conversion of L-lactate to pyruvate, the last step in anaerobic glycolysis. L-2-hydroxyisocaproate dehydrogen ATH: L-lactate dehydrogenase, putative, strong similarity to L-lactate dehydrog…	0.0374105		0.1526	0.0573887		0.215422	-0.000774906		0.0905688		0.10057	-0.119081		0.0303263	-0.0692055
5	STMEM90	homologue to UP|DCP1_PEA (P51850) Pyruvate decarboxylase isozyme 1 (PDC) , partial (47%) PROTEINF: pfam02776, TPP_enzyme_N, Thiamine pyrophosphate enzyme, N-terminal TPP binding domain ATH: pyruvate decarboxylase, putative, strong similarity to pyruvate decarboxylase 1 (Vitis vinifera) GI:10732644; contains InterPro entry IPR000399: Pyruvate decarboxylase	-0.169486		0.221804	-0.0526652		0.0422281	-0.0634461		-0.102438		-0.0548551	-0.183783		0.0984913	0.0551121
5	STMEW21	similar to UP|Q9LF46 (Q9LF46) 2-hydroxyphytanoyl-CoA lyase-like protein, partial (95%) PROTEINF: pfam02776, TPP_enzyme_N, Thiamine pyrophosphate enzyme, N-terminal TPP binding domain ATH: pyruvate decarboxylase family protein, similar to 2-hydroxyphytanoyl-CoA lyase (Homo sapiens) GI:6273457; contains InterPro entry IPR000399: Pyruvate decarboxylase	-0.0639636		0.781907	0.327502		-0.269992	-0.57151		-0.12191		0.44985	0.41556		0.0418603	-0.784364
5	STMHV89	similar to UP|Q9LF46 (Q9LF46) 2-hydroxyphytanoyl-CoA lyase-like protein, partial (95%) PROTEINF: pfam02776, TPP_enzyme_N, Thiamine pyrophosphate enzyme, N-terminal TPP binding domain ATH: pyruvate decarboxylase family protein, similar to 2-hydroxyphytanoyl-CoA lyase (Homo sapiens) GI:6273457; contains InterPro entry IPR000399: Pyruvate decarboxylase	-0.150464		0.457173	0.207325		-0.361796	-0.524032		-0.34024		0.378531	0.205181		0.00623294	-0.561886
5	STMDZ95	UP|ADH3_SOLTU (P14675) Alcohol dehydrogenase 3 , complete PROTEINF: pfam00107, ADH_zinc_N, Zinc-binding dehydrogenase ATH: ADH;ATADH;ALCOHOL DEHYDROGENASE;ALCOHOL DEHYDROGENASE 1;The protein undergoes thiolation following treatment with the oxidant tert-butylhydroperoxide.	0.207148		0.706673	0.380298		0.831614	0.228356		0.650119		0.0981051	0.06991		0.285908	0.13333
5	STMDM80	similar to UP|Q84V96 (Q84V96) Aldehyde dehydrogenase 1 precursor , partial (92%) PROTEINF: ATH: aldehyde dehydrogenase (ALDH2), identical to aldehyde dehydrogenase (Arabidopsis thaliana) GI:8574427; similar to mitochondrial aldehyde dehydrogenase (Arabidopsis thaliana) gi:19850249:gb:AAL99612; identical to cDNA aldehyde dehydrogenase AtALDH2a GI:205	0.0520483		0.4257	-0.333687		1.25113	0.24642		0.12538		-0.0526098	-0.210864		0.852012	0.225457
5	STMEC68	similar to UP|D7A1_ARATH (Q9SYG7) Aldehyde dehydrogenase family 7 member A1 (Antiquitin 1) , complete PROTEINF: pfam00171, Aldedh, Aldehyde dehydrogenase family. This family of dehydrogenases act on aldehyde substrates. Members use NADP as a cofactor. The family includes the following members: The prototypical members are the aldehyde dehydrogenases EC:1.2.1.3. Suc ATH: aldehyde dehydrogenase, pu…	-0.145182		0.0214806	-0.121416		0.34824	-0.0305961		-0.383212		0.113079	0.0689905		0.357673	0.0261402
5	STMIK61	similar to UP|Q8VXQ2 (Q8VXQ2) Aldehyde dehydrogenase , partial (89%) PROTEINF: pfam00171, Aldedh, Aldehyde dehydrogenase family. This family of dehydrogenases act on aldehyde substrates. Members use NADP as a cofactor. The family includes the following members: The prototypical members are the aldehyde dehydrogenases EC:1.2.1.3. Suc ATH: ALDH4;aldehyde dehydrogenase, putative (ALDH), similar to a…	0.0103987		-0.0222604	-0.0671292		-0.0823576	-0.0727878		-0.198034		0.112494	0.163786		0.342831	-0.0769189
5	STMJA78	similar to UP|Q84V96 (Q84V96) Aldehyde dehydrogenase 1 precursor , partial (37%) PROTEINF: pfam00171, Aldedh, Aldehyde dehydrogenase family. This family of dehydrogenases act on aldehyde substrates. Members use NADP as a cofactor. The family includes the following members: The prototypical members are the aldehyde dehydrogenases EC:1.2.1.3. Suc ATH: aldehyde dehydrogenase (ALDH2), identical to al…	-0.0987407		-0.969361	-0.294107		-0.374368	-0.490971		-0.00682458		0.0573862	0.0690601		-0.0677971	-0.124903
6	STMDR35	similar to UP|CYSZ_CUCMA (P49299) Citrate synthase, glyoxysomal precursor (GCS) , partial (96%) PROTEINF: pfam00285, Citrate_synt, Citrate synthase ATH: citrate synthase, glyoxysomal, putative, strong similarity to SP:P49299 Citrate synthase, glyoxysomal precursor {Cucurbita maxima}; contains Pfam profile PF00285: Citrate synthase	0.202157		0.888692	0.364114		1.11233	0.512505		0.395693		0.381817	0.270768		0.858113	0.514579
6	STMHQ53	similar to UP|Q9LXS6 (Q9LXS6) Citrate synthase-like protein, partial (88%) PROTEINF: pfam00285, Citrate_synt, Citrate synthase ATH: citrate synthase, glyoxysomal, putative, strong similarity to SP:P49299 Citrate synthase, glyoxysomal precursor {Cucurbita maxima}; contains Pfam profile PF00285: Citrate synthase	0.0673116		0.32483	0.0769347		0.598374	0.131969		-0.156203		0.0657363	0.022999		0.292439	0.185989
6	STMIN90	similar to UP|MASY_RICCO (P17815) Malate synthase, glyoxysomal , partial (39%) PROTEINF: pfam01274, Malate_synthase, Malate synthase ATH: malate synthase, putative, strong similarity to glyoxysomal malate synthase from Brassica napus (SP:P13244)	0.0383412		-0.0805811	-0.149472		-0.0566539	0.0167267		-0.076473		-0.161327	-0.216879		0.00122165	-0.0037037
6	STMEW38	similar to UP|MDHG_CITLA (P19446) Malate dehydrogenase, glyoxysomal precursor , partial (98%) PROTEINF: ATH: encodes a microbody NAD-dependent malate dehydrogenase or similar to malate dehydrogenase, glyoxysomal, putative [Arabidopsis thaliana] (TAIR:At2g22780.1); similar to malate dehydrogenase 1 [Brassica napus] (GB:CAB43994.1); contains InterPro domain Malat	-0.0851882		-0.253798	-0.101761		-0.312462	-0.050527		-0.141327		-0.0601753	-0.25709		-0.29562	-0.0947106
6	STMFA23	similar to UP|PODK_MESCR (Q42910) Pyruvate, phosphate dikinase, chloroplast precursor (Pyruvate, orthophosphate dikinase) , partial (54%) PROTEINF: pfam02896, PEP-utilizers_C, PEP-utilising enzyme, TIM barrel domain ATH: similar to pyruvate,orthophosphate dikinase [Flaveria brownii] (GB:CAA55784.1); similar to pyruvate,orthophosphate dikinase [Mesembryanthemum crystallinum] (GB:CAA55143.1); simil…	-0.0125839		-0.0803315	-0.126136		-0.272899	-0.776102		0.380133		-0.23188	-0.102907		-0.228778	-0.976653
6	STMIO94	similar to UP|PODK_MESCR (Q42910) Pyruvate, phosphate dikinase, chloroplast precursor (Pyruvate, orthophosphate dikinase) , partial (54%) PROTEINF: pfam02896, PEP-utilizers_C, PEP-utilising enzyme, TIM barrel domain ATH: similar to pyruvate,orthophosphate dikinase [Flaveria brownii] (GB:CAA55784.1); similar to pyruvate,orthophosphate dikinase [Mesembryanthemum crystallinum] (GB:CAA55143.1); simil…	-0.234051		-0.341724	-0.659356		-0.400893	-0.878786		-0.134699		-0.14135	-0.350467		0.0110637	-1.00127
7	STMCL17	UP|Q9ST67 (Q9ST67) Glucose-6-phosphate 1-dehydrogenase precursor , complete PROTEINF: pfam02781, G6PD_C, Glucose-6-phosphate dehydrogenase, C-terminal domain ATH: Encodes a plastidic glucose-6-phosphate dehydrogenase that is sensitive to reduction by DTT and whose mRNA is most highly expressed in root.	0.0467441		0.0883251	0.00938523		0.0128583	0.0718426		-0.0503699		0.0600673	0.0601787		0.139893	0.022975
7	STMDR64	UP|Q8H9C8 (Q8H9C8) Glucose 6-phosphate dehydrogenase, partial (98%) PROTEINF: pfam02781, G6PD_C, Glucose-6-phosphate dehydrogenase, C-terminal domain ATH: Encodes a plastidic glucose-6-phosphate dehydrogenase that is sensitive to reduction by DTT and whose mRNA is most highly expressed in root.	0.0890438		0.234076	0.0817401		0.200637	-0.0411037		0.193031		0.0959815	0.203782		0.0764014	-0.00765221
7	STMGX24	UP|G6PC_SOLTU (Q43839) Glucose-6-phosphate 1-dehydrogenase, chloroplast precursor (G6PD) , complete PROTEINF: pfam02781, G6PD_C, Glucose-6-phosphate dehydrogenase, C-terminal domain ATH: Encodes a plastidic glucose-6-phosphate dehydrogenase that is sensitive to reduction by DTT and whose mRNA is more prevalent in developing organs but absent in the root.	-0.0365209		-0.32828	-0.0452128		0.0777772	0.0450773		-0.0427437		-0.271383	-0.0545452		-0.223845	-0.00986666
7	STMDG72	similar to UP|Q8LD77 (Q8LD77) 6-phosphogluconolactonase-like protein, partial (54%) PROTEINF: ATH: glucosamine/galactosamine-6-phosphate isomerase family protein, low similarity to SP:O95336 6-phosphogluconolactonase (EC 3.1.1.31) (6PGL) {Homo sapiens}; contains Pfam profile PF01182: Glucosamine-6-phosphate isomerase/6-phosphogluconolactonase	-0.0310951		-0.0454686	0.0661545		0.11266	0.103838		0.0913109		-0.079211	-0.0965596		-0.124882	0.0508733
7	STMEM63	similar to UP|Q8LD77 (Q8LD77) 6-phosphogluconolactonase-like protein, partial (54%) PROTEINF: ATH: glucosamine/galactosamine-6-phosphate isomerase family protein, low similarity to SP:O95336 6-phosphogluconolactonase (EC 3.1.1.31) (6PGL) {Homo sapiens}; contains Pfam profile PF01182: Glucosamine-6-phosphate isomerase/6-phosphogluconolactonase	-0.0259434		-0.123348	-0.000241042		0.206686	0.175783		-0.139353		0.0768614	0.0750454		0.000156384	0.243552
7	STMCL10	similar to UP|Q94B07 (Q94B07) Gamma hydroxybutyrate dehydrogenase , partial (97%) PROTEINF: ATH: 6-phosphogluconate dehydrogenase NAD-binding domain-containing protein, low similarity to SP:P23523 2-hydroxy-3-oxopropionate reductase (EC 1.1.1.60) (Tartronate semialdehyde reductase) {Escherichia coli}; contains Pfam profile PF03446: NAD binding domain	-0.00871389		-0.13067	0.280105		-0.313752	-0.279216		0.31525		-0.293278	0.138083		-0.146476	-0.266502
7	STMCZ50	similar to TIGR_Ath1|At1g17650.1 68414.m02185 6-phosphogluconate dehydrogenase NAD-binding domain-containing protein low similarity to SP|P23523 2-hydroxy-3-oxopropionate reductase (Tartronate semialdehyde reductase) {Escherichia coli}; contains Pfam pro PROTEINF: ATH: similar to 6-phosphogluconate dehydrogenase NAD-binding domain-containing protein [Arabidopsis thaliana] (TAIR:At3g25530.1); simi…	0.0261115		0.159532	0.243763		0.0157444	-0.0168086		0.329648		-0.0624903	0.0154121		-0.0888923	-0.0101884
7	STMDW32	similar to GB|AAN73296.1|25141203|BT002299 At3g02360/F11A12_104 {Arabidopsis thaliana;} , complete PROTEINF: pfam00393, 6PGD, 6-phosphogluconate dehydrogenase, C-terminal domain. This family represents the C-terminal all-alpha domain of 6-phosphogluconate dehydrogenase. The domain contains two structural repeats of 5 helices each ATH: 6-phosphogluconate dehydrogenase family protein, contains Pfam…	-0.0667723		0.446257	-0.00878318		-0.16532	0.120856		-0.464629		0.533795	0.053774		0.199208	0.170958
7	STMGH16	weakly similar to UP|Q7UTL3 (Q7UTL3) 3-hydroxyisobutyrate dehydrogenase , partial (67%) PROTEINF: pfam03446, NAD_binding_2, NAD binding domain of 6-phosphogluconate dehydrogenase. The NAD binding domain of 6-phosphogluconate dehydrogenase adopts a Rossman fold ATH: 6-phosphogluconate dehydrogenase NAD-binding domain-containing protein, similar to SP:P23523 2-hydroxy-3-oxopropionate reductase (EC …	0.0554817		0.186679	0.107255		0.217809	-0.0651053		0.131487		-0.163105	-0.0946627		-0.145211	-0.0914245
7	STMGS28	homologue to GB|AAN73296.1|25141203|BT002299 At3g02360/F11A12_104 {Arabidopsis thaliana;} , partial (45%) PROTEINF: pfam03446, NAD_binding_2, NAD binding domain of 6-phosphogluconate dehydrogenase. The NAD binding domain of 6-phosphogluconate dehydrogenase adopts a Rossman fold ATH: 6-phosphogluconate dehydrogenase family protein, contains Pfam profiles: PF00393 6-phosphogluconate dehydrogenase C…	-0.116474		0.841257	-0.000959696		-0.377648	-0.270743		-0.446649		0.714383	-0.0136672		0.0356682	-0.353771
7	STMIL86	similar to GB|AAN73296.1|25141203|BT002299 At3g02360/F11A12_104 {Arabidopsis thaliana;} , complete PROTEINF: pfam00393, 6PGD, 6-phosphogluconate dehydrogenase, C-terminal domain. This family represents the C-terminal all-alpha domain of 6-phosphogluconate dehydrogenase. The domain contains two structural repeats of 5 helices each ATH: 6-phosphogluconate dehydrogenase family protein, contains Pfam…	-0.0314396		0.736638	0.171198		0.180337	0.149645		-0.273873		0.630853	0.211548		0.306222	0.260225
7	STMDU66	UP|TKTC_SOLTU (Q43848) Transketolase, chloroplast precursor (TK) , complete PROTEINF: ATH: transketolase, putative, strong similarity to transketolase 1 (Capsicum annuum) GI:3559814; contains Pfam profiles PF02779: Transketolase, pyridine binding domain, PF02780: Transketolase, C-terminal domain, PF00456: Transketolase, thiamine diphosphate bin	-0.20579		-0.641785	-0.501672		-0.429795	-0.450864		-0.396672		-0.0740399	-0.149484		-0.740625	-0.293996
7	STMER49	UP|TKTC_SOLTU (Q43848) Transketolase, chloroplast precursor (TK) , complete PROTEINF: ATH: transketolase, putative, strong similarity to transketolase 1 (Capsicum annuum) GI:3559814; contains Pfam profiles PF02779: Transketolase, pyridine binding domain, PF02780: Transketolase, C-terminal domain, PF00456: Transketolase, thiamine diphosphate bin	-0.0567603		-0.554912	-0.211877		-0.349721	-0.3675		0.138317		-0.357334	-0.232954		-0.765475	-0.525085
7	STMGE63	homologue to UP|O78327 (O78327) Transketolase 1 , partial (25%) PROTEINF: pfam00456, Transketolase_N, Transketolase, thiamine diphosphate binding domain. This family includes transketolase enzymes EC:2.2.1.1. and also partially matches to 2-oxoisovalerate dehydrogenase beta subunit EC:1.2.4.4. Both these enzymes utilise thiamin ATH: transketolase, putative, strong similarity to transketolase 1 (C…	-0.0101223		-0.195979	-0.053758		-0.152927	-0.262063		0.272293		-0.290306	-0.143663		-0.40484	-0.502782
7	STMCB61	homologue to UP|Q941R1 (Q941R1) Transaldolase ToTAL2, complete PROTEINF: pfam00923, Transaldolase, Transaldolase ATH: transaldolase, putative, similar to Swiss-Prot:P30148 transaldolase B (EC 2.2.1.2) (Escherichia coli O157:H7)	-0.0242991		-0.271238	-0.158303		0.223363	0.129717		-0.196054		-0.0418638	0.156595		0.162924	0.0632365
7	STMII94	similar to UP|Q9SE42 (Q9SE42) D-ribulose-5-phosphate 3-epimerase , partial (95%) PROTEINF: pfam00834, Ribul_P_3_epim, Ribulose-phosphate 3 epimerase family. This enzyme catalyses the conversion of D-ribulose 5-phosphate into D-xylulose 5-phosphate ATH: ribulose-phosphate 3-epimerase, cytosolic, putative / pentose-5-phosphate 3-epimerase, putative, strong similarity to D-ribulose-5-phosphate 3-epi…	0.0438625		-0.0701751	0.0405822		0.158239	0.116149		-0.18522		0.0126322	0.0531842		0.249042	0.363099
7	STMGM08	similar to UP|Q9MB30 (Q9MB30) Non-photosynthetic ferredoxin, partial (94%) PROTEINF: pfam00111, Fer2, 2Fe-2S iron-sulfur cluster binding domain ATH: ferredoxin, putative, similar to non-photosynthetic ferredoxin from Citrus sinensis (GI:1360725), Ferredoxin, root R-B2 from Raphanus sativus (SP:P14937); contains Pfam profile PF00111 2Fe-2S iron-sulfur cluster binding domain	-0.150181		-0.104279	-0.0223093		0.11627	-0.00609759		-0.286025		0.172275	-0.235868		0.239728	-0.0375021
7	STMIK10	similar to UP|Q9MB30 (Q9MB30) Non-photosynthetic ferredoxin, partial (94%) PROTEINF: pfam00111, Fer2, 2Fe-2S iron-sulfur cluster binding domain ATH: ferredoxin, putative, similar to non-photosynthetic ferredoxin from Citrus sinensis (GI:1360725), Ferredoxin, root R-B2 from Raphanus sativus (SP:P14937); contains Pfam profile PF00111 2Fe-2S iron-sulfur cluster binding domain	-0.00457091		0.150819	0.188432		0.0871246	0.0741749		0.148804		0.0153022	0.0138774		0.0718396	-0.0479333
8	STMCA60	similar to TIGR_Osa1|9637.m02889 pyruvate dehydrogenase E1 beta subunit isoform 3, partial (26%) PROTEINF: pfam02779, Transket_pyr, Transketolase, pyridine binding domain. This family includes transketolase enzymes, pyruvate dehydrogenases, and branched chain alpha-keto acid decarboxylases ATH: pyruvate dehydrogenase E1 component beta subunit, mitochondrial / PDHE1-B (PDH2), identical to SP:Q3879…	-0.0433635		-0.359374	0.198804		-0.473133	-0.119541		0.142919		-0.290352	0.238418		-0.835857	-0.158856
8	STMCX23	homologue to TIGR_Osa1|9637.m02889 pyruvate dehydrogenase E1 beta subunit isoform 3, partial (10%) PROTEINF: pfam02780, Transketolase_C, Transketolase, C-terminal domain. The C-terminal domain of transketolase has been proposed as a regulatory molecule binding site ATH: pyruvate dehydrogenase E1 component beta subunit, mitochondrial / PDHE1-B (PDH2), identical to SP:Q38799 Pyruvate dehydrogenase …	0.1888		0.158458	0.258912		0.253974	0.0981068		0.304994		-0.0556816	0.00686032		-0.0638356	-0.0257829
8	STMDE32	UP|ODPA_SOLTU (P52903) Pyruvate dehydrogenase E1 component alpha subunit, mitochondrial precursor (PDHE1-A) , complete PROTEINF: pfam00676, E1_dh, Dehydrogenase E1 component. This family uses thiamine pyrophosphate as a cofactor. This family includes pyruvate dehydrogenase, 2-oxoglutarate dehydrogenase and 2-oxoisovalerate dehydrogenase ATH: PYRUVATE DEHYDROGENASE E1 ALPHA SUBUNIT;pyruvate dehydr…	0.00662692		-0.0355582	-0.0607075		-0.0266114	-0.18874		-0.187887		-0.0440796	-0.0363762		0.0435421	0.010185
8	STMDP67	similar to TIGR_Osa1|9636.m04314 pyruvate dehydrogenase E1 beta subunit isoform 1, partial (90%) PROTEINF: ATH: pyruvate dehydrogenase E1 component beta subunit, mitochondrial / PDHE1-B (PDH2), identical to SP:Q38799 Pyruvate dehydrogenase E1 component beta subunit, mitochondrial precursor (EC 1.2.4.1) (PDHE1-B) {Arabidopsis thaliana}	0.111361		0.130907	0.0439172		0.159045	-0.116892		-0.0265522		0.150437	0.0436242		0.0958965	0.0251065
8	STMEC06	similar to UP|ODPA_SOLTU (P52903) Pyruvate dehydrogenase E1 component alpha subunit, mitochondrial precursor (PDHE1-A) , partial (74%) PROTEINF: ATH: pyruvate dehydrogenase E1 component alpha subunit, mitochondrial, putative, similar to SP:P52901 Pyruvate dehydrogenase E1 component alpha subunit, mitochondrial precursor (EC 1.2.4.1) (PDHE1-A) {Arabidopsis thaliana}; contains Pfam profile PF00676:…	-0.020083		-0.0124943	-0.0882422		0.104155	0.00511454		-0.110142		-0.0828666	-0.0734774		0.143145	-0.0359124
8	STMIY70	homologue to UP|Q9ZQY2 (Q9ZQY2) Pyruvate dehydrogenase E1 beta subunit isoform 2 , partial (90%) PROTEINF: pfam02779, Transket_pyr, Transketolase, pyridine binding domain. This family includes transketolase enzymes, pyruvate dehydrogenases, and branched chain alpha-keto acid decarboxylases ATH: pyruvate dehydrogenase E1 component beta subunit, mitochondrial / PDHE1-B (PDH2), identical to SP:Q3879…	-0.101491		-0.253241	-0.165407		-0.123375	-0.304159		-0.266336		-0.0251069	-0.232429		-0.145631	-0.143428
8	STMJK51	homologue to UP|Q9ZQY1 (Q9ZQY1) Pyruvate dehydrogenase E1 beta subunit isoform 3 , partial (31%) PROTEINF: pfam02780, Transketolase_C, Transketolase, C-terminal domain. The C-terminal domain of transketolase has been proposed as a regulatory molecule binding site ATH: pyruvate dehydrogenase E1 component beta subunit, mitochondrial / PDHE1-B (PDH2), identical to SP:Q38799 Pyruvate dehydrogenase E1…	0.0157879		-0.0527289	-0.0730056		-0.149135	-0.222368		-0.0853608		-0.00702702	-0.0235949		-0.175274	-0.127641
8	STMEG70	similar to UP|Q9SUY5 (Q9SUY5) Dihydrolipoamide S-acetyltransferase, partial (65%) PROTEINF: pfam00198, 2-oxoacid_dh, 2-oxoacid dehydrogenases acyltransferase (catalytic domain). These proteins contain one to three copies of a lipoyl binding domain followed by the catalytic domain ATH: dihydrolipoamide S-acetyltransferase, putative, similar to dihydrolipoamide acetyltransferase (E2) subunit of PDC…	-0.0247788		0.0138422	-0.00197513		0.273296	0.187374		-0.0694651		0.151405	0.0323202		0.170166	0.110885
8	STMEM53	similar to UP|Q94IP5 (Q94IP5) Mono-lipoyl E2, partial (73%) PROTEINF: ATH: dihydrolipoamide S-acetyltransferase, putative, similar to dihydrolipoamide S-acetyltransferase (Zea mays) GI:5669871; contains Pfam profiles PF00198: 2-oxo acid dehydrogenases acyltransferase (catalytic domain), PF00364: Biotin-requiring enzyme, PF02817:	0.0213365		-0.0109337	-0.0337864		0.0746364	-0.0543089		0.0241025		-0.0100365	-0.0198983		0.11685	0.0181651
8	STMII91	similar to UP|Q9SUY5 (Q9SUY5) Dihydrolipoamide S-acetyltransferase, partial (65%) PROTEINF: pfam00198, 2-oxoacid_dh, 2-oxoacid dehydrogenases acyltransferase (catalytic domain). These proteins contain one to three copies of a lipoyl binding domain followed by the catalytic domain ATH: dihydrolipoamide S-acetyltransferase, putative, similar to dihydrolipoamide acetyltransferase (E2) subunit of PDC…	0.0635669		-0.0552794	-0.0565732		0.395996	0.0555195		-0.0201488		0.128998	-0.126851		0.0532445	-0.0169243
8	STMIU42	similar to UP|Q9SUY5 (Q9SUY5) Dihydrolipoamide S-acetyltransferase, partial (65%) PROTEINF: pfam00198, 2-oxoacid_dh, 2-oxoacid dehydrogenases acyltransferase (catalytic domain). These proteins contain one to three copies of a lipoyl binding domain followed by the catalytic domain ATH: dihydrolipoamide S-acetyltransferase, putative, similar to dihydrolipoamide acetyltransferase (E2) subunit of PDC…	0.030176		-0.178069	-0.150024		-0.293828	-0.11546		-0.0595611		-0.191759	-0.0589637		-0.179268	-0.0354781
8	STMGC16	homologue to TIGR_Ath1|At4g16155.1 68417.m02451 dihydrolipoamide dehydrogenase 2, plastidic / lipoamide dehydrogenase 2 (PTLPD2) identical to plastidic lipoamide dehydrogenase from Arabidopsis thaliana [gi:7159284], partial (87%) PROTEINF: pfam00070, Pyr_redox, Pyridine nucleotide-disulphide oxidoreductase. This family includes both class I and class II oxidoreductases and also NADH oxidases and …	-0.0624606		0.00217301	-0.0223552		0.515496	0.204496		0.162917		-0.243468	-0.18296		0.0625601	-0.0168863
8	STMIP27	UP|Q8GT30 (Q8GT30) Dihydrolipoamide dehydrogenase , complete PROTEINF: ATH: dihydrolipoamide dehydrogenase 1, mitochondrial / lipoamide dehydrogenase 1 (MTLPD1), identical to GB:AAF34795 (gi:12704696) from (Arabidopsis thaliana) or dihydrolipoamide dehydrogenase 1, mitochondrial / lipoamide dehydrogenase 1 (MTLPD1), identical to	-0.0192643		-0.75089	-0.311732		-0.520901	-0.401619		-0.401037		-0.202193	-0.0802363		-0.402221	-0.099744
8	STMCP84	homologue to UP|O24135 (O24135) Citrate synthase, complete PROTEINF: ATH: CSY4;CITRATE SYNTHASE 4;citrate synthase, mitochondrial, putative, strong similarity to SP:P20115 Citrate synthase, mitochondrial precursor {Arabidopsis thaliana}; contains Pfam profile PF00285: Citrate synthase or citrate synthase, mitochondrial, putat	0.214246		0.295782	0.133913		0.470703	0.142254		0.0718692		-0.00697058	0.0349767		0.181815	0.0269059
8	STMEH50	homologue to UP|O24135 (O24135) Citrate synthase, complete PROTEINF: ATH: CSY4;CITRATE SYNTHASE 4;citrate synthase, mitochondrial, putative, strong similarity to SP:P20115 Citrate synthase, mitochondrial precursor {Arabidopsis thaliana}; contains Pfam profile PF00285: Citrate synthase or citrate synthase, mitochondrial, putat	0.110595		0.0998691	0.0290682		0.501161	0.106452		-0.208375		-0.0527544	-0.159743		0.10583	-0.000714213
8	STMEI09	homologue to UP|O24135 (O24135) Citrate synthase, complete PROTEINF: ATH: CSY4;CITRATE SYNTHASE 4;citrate synthase, mitochondrial, putative, strong similarity to SP:P20115 Citrate synthase, mitochondrial precursor {Arabidopsis thaliana}; contains Pfam profile PF00285: Citrate synthase or citrate synthase, mitochondrial, putat	0.149735		0.115467	0.0529207		0.40133	0.0680986		-0.172243		-0.0222503	-0.135161		0.160274	-0.0339134
8	STMHR19	homologue to UP|Q9FVE9 (Q9FVE9) Cytosolic aconitase, partial (63%) PROTEINF: ATH: aconitate hydratase, cytoplasmic, putative / citrate hydro-lyase/aconitase, putative, nearly identical to SP:P49608 Aconitate hydratase, cytoplasmic (EC 4.2.1.3) (Citrate hydro-lyase) (Aconitase) {Cucurbita maxima}; contains Pfam profiles PF00330: Aconita	0.0302444		0.338469	0.0109602		0.719167	0.0981291		-0.0700962		0.225125	0.00851686		0.493334	0.0381071
8	STMJD76	homologue to UP|Q84NI5 (Q84NI5) Aconitase (Fragment) , partial (75%) PROTEINF: ATH: aconitate hydratase, cytoplasmic, putative / citrate hydro-lyase/aconitase, putative, nearly identical to SP:P49608 Aconitate hydratase, cytoplasmic (EC 4.2.1.3) (Citrate hydro-lyase) (Aconitase) {Cucurbita maxima}; contains Pfam profiles PF00330: Aconita	0.0491102		0.0999522	-0.256888		0.422604	0.161552		-0.216858		0.328583	0.0764902		0.501012	0.143233
8	STMHQ93	homologue to UP|Q9FLH2 (Q9FLH2) 2-oxoglutarate dehydrogenase, E1 component, partial (31%) PROTEINF: ATH: 2-oxoglutarate dehydrogenase E1 component, putative / oxoglutarate decarboxylase, putative / alpha-ketoglutaric dehydrogenase, putative, similar to SP:P20967 2-oxoglutarate dehydrogenase E1 component, mitochondrial precursor (EC 1.2.4.2) (Alpha-ketoglutar	-0.0150144		0.127848	0.0344727		0.311405	-0.265405		-0.089078		0.0796808	-0.0724744		0.0767736	-0.141804
8	STMGQ31	homologue to UP|Q8GTQ9 (Q8GTQ9) Succinyl-CoA ligase alpha subunit , partial (23%) PROTEINF: pfam02629, CoA_binding, CoA binding domain. This domain has a Rossmann fold and is found in a number of proteins including succinyl CoA synthetases, malate and ATP-citrate ligases ATH: succinyl-CoA ligase (GDP-forming) alpha-chain, mitochondrial, putative / succinyl-CoA synthetase, alpha chain, putative / …	-0.0517086		-0.00675603	0.0208311		-0.0347679	0.010365		0.11473		0.00516926	-0.0521516		-0.159724	-0.144025
8	STMCL79	similar to TIGR_Ath1|At5g40650.1 68418.m04935 succinate dehydrogenase, iron-sulphur subunit, mitochondrial (SDH2-2) nearly identical to mitochondrial succinate dehydrogenase iron-sulphur subunit (sdh2-2) [gi:12049600] from Arabidopsis thaliana, partial (8 PROTEINF: ATH: succinate dehydrogenase, iron-sulphur subunit, mitochondrial (SDH2-2), nearly identical to mitochondrial succinate dehydrogenase…	0.0763139		0.387141	0.235861		0.28503	0.0535564		0.037655		0.167261	0.143715		0.37502	0.00238078
8	STMEJ77	homologue to UP|Q43180 (Q43180) Fumarase , partial (44%) PROTEINF: ATH: fumarate hydratase, putative / fumarase, putative, similar to SP:P55250 Fumarate hydratase, mitochondrial precursor (EC 4.2.1.2) (Fumarase) {Rhizopus oryzae}; contains Pfam profile PF00206: Lyase or fumarate hydratase, putative / fumarase, putative, simi	-0.0817741		0.0262532	-0.149621		-0.190725	-0.12019		-0.180247		0.0279322	-0.120916		0.0119857	-0.0326684
8	STMEQ82	similar to UP|Q9SPB8 (Q9SPB8) Malate dehydrogenase, partial (95%) PROTEINF: ATH: malate dehydrogenase (NAD), mitochondrial, identical to mitochondrial NAD-dependent malate dehydrogenase GI:3929649 SP:Q9ZP06 from (Arabidopsis thaliana); contains InterPro entry IPR001236: Lactate/malate dehydrogenase	0.0523619		-0.162522	-0.0836562		-0.416126	-0.591238		-0.186479		-0.179458	0.102535		-0.217895	-0.350029
8	STMCY57	similar to GB|AAL16297.1|16226915|AF428367 At1g79440/T8K14_14 {Arabidopsis thaliana;} , partial (91%) PROTEINF: pfam00171, Aldedh, Aldehyde dehydrogenase family. This family of dehydrogenases act on aldehyde substrates. Members use NADP as a cofactor. The family includes the following members: The prototypical members are the aldehyde dehydrogenases EC:1.2.1.3. Suc ATH: SSADH;SSADH1;SUCCINIC SEMI…	-0.00117901		0.0877355	0.026401		0.161495	0.101183		0.256633		0.061357	0.106975		0.12775	0.117882
8	STMCX24	homologue to UP|Q9XQP4 (Q9XQP4) NAD-malate dehydrogenase precursor , complete PROTEINF: ATH: malate dehydrogenase (NAD), chloroplast (MDH), identical to chloroplast NAD-malate dehydrogenase (Arabidopsis thaliana) GI:3256066; contains InterPro entry IPR001236: Lactate/malate dehydrogenase; contains Pfam profiles PF00056: lactate/malate dehydrogena	0.0400882		-0.120663	0.0605048		0.198711	0.132854		-0.0913265		0.14266	0.067625		0.309591	0.102007
8	STMDC75	homologue to UP|MDHP_MEDSA (O48902) Malate dehydrogenase [NADP], chloroplast precursor (NADP-MDH) , partial (86%) PROTEINF: pfam02866, Ldh_1_C, lactate/malate dehydrogenase, alpha/beta C-terminal domain. L-lactate dehydrogenases are metabolic enzymes which catalyse the conversion of L-lactate to pyruvate, the last step in anaerobic glycolysis. L-2-hydroxyisocaproate dehydrogen ATH: malate dehydro…	-0.0862615		-0.349948	-0.203159		-0.0706399	-0.16899		-0.0712798		-0.0876779	0.158725		-0.12027	-0.0163716
8	STMDR06	homologue to UP|Q9FSF0 (Q9FSF0) Malate dehydrogenase , complete PROTEINF: ATH: malate dehydrogenase, cytosolic, putative, strong similarity to malate dehydrogenase from Mesembryanthemum crystallinum (SP:O24047), Medicago sativa (SP:O48905), Prunus persica (GI:15982948); contains InterPro entry IPR001236: Lactate/malate dehydrogenase	0.218979		0.601138	0.356895		0.203276	-0.275784		0.403403		0.0582076	0.289911		-0.0222632	-0.255449
8	STMDZ11	homologue to UP|Q9FSF0 (Q9FSF0) Malate dehydrogenase , complete PROTEINF: ATH: malate dehydrogenase, cytosolic, putative, strong similarity to malate dehydrogenase from Mesembryanthemum crystallinum (SP:O24047), Medicago sativa (SP:O48905), Prunus persica (GI:15982948); contains InterPro entry IPR001236: Lactate/malate dehydrogenase	0.213325		0.411944	0.195703		0.247098	-0.298461		0.129782		0.0544656	0.148801		-0.0634236	-0.301059
8	STMEH83	homologue to UP|Q9FSF0 (Q9FSF0) Malate dehydrogenase , complete PROTEINF: ATH: malate dehydrogenase, cytosolic, putative, strong similarity to malate dehydrogenase from Mesembryanthemum crystallinum (SP:O24047), Medicago sativa (SP:O48905), Prunus persica (GI:15982948); contains InterPro entry IPR001236: Lactate/malate dehydrogenase	0.0311945		0.230918	0.0750395		-0.161823	-0.367303		-0.0632253		0.0983369	0.0788349		0.00807795	-0.358079
8	STMEK15	homologue to UP|Q9XQP4 (Q9XQP4) NAD-malate dehydrogenase precursor , complete PROTEINF: ATH: malate dehydrogenase (NAD), chloroplast (MDH), identical to chloroplast NAD-malate dehydrogenase (Arabidopsis thaliana) GI:3256066; contains InterPro entry IPR001236: Lactate/malate dehydrogenase; contains Pfam profiles PF00056: lactate/malate dehydrogena	0.0980756		0.0140218	0.13455		0.184711	0.124449		-0.134628		0.14121	0.0869952		0.379381	0.142793
8	STMGP25	homologue to UP|Q9FSF0 (Q9FSF0) Malate dehydrogenase , partial (65%) PROTEINF: ATH: malate dehydrogenase, cytosolic, putative, strong similarity to cytosolic malate dehydrogenase (EC 1.1.1.37) SP:O24047 {Mesembryanthemum crystallinum}, SP:O48905 {Medicago sativa}, (Prunus persica) GI:15982948; contains InterPro entry IPR001236: Lactate/m	-0.0228621		0.00105847	-0.117269		-0.113312	-0.402118		-0.257133		0.0494925	-0.0358661		-0.247511	-0.366958
8	STMCG08	homologue to UP|O04935 (O04935) NADP-malic enzyme precursor , partial (52%) PROTEINF: pfam03949, Malic_M, Malic enzyme, NAD binding domain ATH: ATNADP-ME4;The malic enzyme (EC 1.1.1.40) encoded by AtNADP-ME4 is localized to chloroplasts. The gene is expressed throughout the whole plant and during embryogenesis and germination. A possible involvement in the fatty acid biosynthesis has been propose	-0.104718		-0.150914	-0.171191		-0.639807	-0.587799		0.0789346		-0.133147	-0.108476		-0.654894	-1.05885
8	STMER90	UP|MAON_SOLTU (P37225) NAD-dependent malic enzyme 59 kDa isoform, mitochondrial precursor (NAD-ME) , complete PROTEINF: pfam03949, Malic_M, Malic enzyme, NAD binding domain ATH: malate oxidoreductase, putative, similar to NAD-dependent malic enzyme 59 kDa isoform, mitochondrial precursor (EC 1.1.1.39) (NAD-ME) (SP:P37225) {Solanum tuberosum}	0.0624143		-0.145373	0.0128907		0.026689	-0.0637756		-0.211189		0.00963417	-0.0413		0.335464	0.0471426
8	STMES17	UP|O04936 (O04936) Malate oxidoreductase, cytoplasmic (Malic enzyme) (ME) (NADP-dependent malic enzyme) (NADP-ME) (Malate dehydrogenase [oxaloacetate decarboxylating] [NADP+]) (Pyruvic-malic carboxylase) , complete PROTEINF: pfam03949, Malic_M, Malic enzyme, NAD binding domain ATH: The malic enzyme (EC 1.1.1.40) encoded by AtNADP-ME2 is presumably a cytosolic enzyme involved in malate metabolism …	0.0202369		0.827369	0.0459681		0.00362193	-0.12979		-0.103413		0.563457	0.25125		0.11189	-0.169902
8	STMCE87	homologue to TIGR_Osa1|9640.m03680 expressed protein, complete PROTEINF: ATH: ATP-citrate synthase (ATP-citrate (pro-S-)-lyase/citrate cleavage enzyme), putative, similar to ATP-citrate-lyase (GI:16648642) (Arabidopsis thaliana); similar to ATP-citrate (pro-S-)-lyase (EC 4.1.3.8) (Citrate cleavage enzyme)(SP:Q91V92) {Mus musculus};	-0.0269871		-0.0841881	0.0544874		-0.0937489	0.0921359		0.0121738		-0.104975	0.127049		0.0820798	0.103893
8	STMCG12	homologue to UP|Q9AXR6 (Q9AXR6) ATP:citrate lyase, partial (9%) PROTEINF: ATH: ATP-citrate synthase, putative / ATP-citrate (pro-S-)-lyase, putative / citrate cleavage enzyme, putative, strong similarity to ATP:citrate lyase (Capsicum annuum) GI:13160653; contains Pfam profiles PF00549: CoA-ligase, PF02629: CoA binding domain	-0.0952741		-0.00974323	0.00843499		-0.181882	-0.0788171		-0.0448525		-0.0156728	-0.0415931		-0.0802615	0.0350418
8	STMDH30	homologue to UP|Q9AXR6 (Q9AXR6) ATP:citrate lyase, complete PROTEINF: pfam00549, Ligase_CoA, CoA-ligase. This family includes the CoA ligases Succinyl-CoA synthetase alpha and beta chains, malate CoA ligase and ATP-citrate lyase. Some members of the family utilise ATP others use GTP ATH: ATP-citrate synthase, putative / ATP-citrate (pro-S-)-lyase, putative / citrate cleavage enzyme, putative, str…	0.125407		0.566824	0.249732		0.799796	0.60435		0.195808		0.169139	0.23594		0.52856	0.879033
8	STMDU82	homologue to UP|Q9AXR6 (Q9AXR6) ATP:citrate lyase, complete PROTEINF: pfam00549, Ligase_CoA, CoA-ligase. This family includes the CoA ligases Succinyl-CoA synthetase alpha and beta chains, malate CoA ligase and ATP-citrate lyase. Some members of the family utilise ATP others use GTP ATH: ATP-citrate synthase, putative / ATP-citrate (pro-S-)-lyase, putative / citrate cleavage enzyme, putative, str…	0.152901		0.332465	0.166848		0.713639	0.718482		0.0269978		0.351247	0.483735		0.679357	0.923233
8	STMGV72	similar to UP|Q93YH3 (Q93YH3) ATP citrate lyase b-subunit , complete PROTEINF: ATH: ATP citrate-lyase -related, similar to ATP citrate-lyase GI:949989 from (Rattus norvegicus)	0.07346		0.234751	0.105021		0.366214	0.255467		-0.176654		0.68651	0.335895		0.367555	0.629991
8	STMHW74	homologue to TIGR_Osa1|9640.m03680 expressed protein, complete PROTEINF: ATH: ATP-citrate synthase (ATP-citrate (pro-S-)-lyase/citrate cleavage enzyme), putative, similar to ATP-citrate-lyase (GI:16648642) (Arabidopsis thaliana); similar to ATP-citrate (pro-S-)-lyase (EC 4.1.3.8) (Citrate cleavage enzyme)(SP:Q91V92) {Mus musculus};	-0.0610744		-0.276154	-0.0825654		-0.158461	0.0815904		0.0303748		-0.0881927	0.0888775		-0.00730616	0.0668136
8	STMCY57	similar to GB|AAL16297.1|16226915|AF428367 At1g79440/T8K14_14 {Arabidopsis thaliana;} , partial (91%) PROTEINF: pfam00171, Aldedh, Aldehyde dehydrogenase family. This family of dehydrogenases act on aldehyde substrates. Members use NADP as a cofactor. The family includes the following members: The prototypical members are the aldehyde dehydrogenases EC:1.2.1.3. Suc ATH: SSADH;SSADH1;SUCCINIC SEMI…	-0.00117901		0.0877355	0.026401		0.161495	0.101183		0.256633		0.061357	0.106975		0.12775	0.117882
8	STMCK44	homologue to UP|CAHC_TOBAC (P27141) Carbonic anhydrase, chloroplast precursor (Carbonate dehydratase) , complete PROTEINF: ATH: CARBONIC ANHYDRASE 1;carbonic anhydrase 1, chloroplast / carbonate dehydratase 1 (CA1), nearly identical to SP:P27140 Carbonic anhydrase, chloroplast precursor (EC 4.2.1.1) (Carbonate dehydratase) {Arabidopsis thaliana} or carbonic anhydrase 1, chloropla	0.138599		-0.0354551	0.0108441		-0.392525	-0.643843		0.149501		-0.0747887	-0.000286266		-0.815405	-0.529797
8	STMCL01	homologue to UP|CAHC_TOBAC (P27141) Carbonic anhydrase, chloroplast precursor (Carbonate dehydratase) , complete PROTEINF: ATH: CARBONIC ANHYDRASE 1;carbonic anhydrase 1, chloroplast / carbonate dehydratase 1 (CA1), nearly identical to SP:P27140 Carbonic anhydrase, chloroplast precursor (EC 4.2.1.1) (Carbonate dehydratase) {Arabidopsis thaliana} or carbonic anhydrase 1, chloropla	0.203269		-0.310535	-0.121603		-0.815206	-0.658212		0.130929		0.289589	-0.176302		-0.768055	-0.556403
8	STMCR16	homologue to UP|CAHC_TOBAC (P27141) Carbonic anhydrase, chloroplast precursor (Carbonate dehydratase) , complete PROTEINF: ATH: CARBONIC ANHYDRASE 1;carbonic anhydrase 1, chloroplast / carbonate dehydratase 1 (CA1), nearly identical to SP:P27140 Carbonic anhydrase, chloroplast precursor (EC 4.2.1.1) (Carbonate dehydratase) {Arabidopsis thaliana} or carbonic anhydrase 1, chloropla	0.12283		0.136296	0.179181		0.0639162	-0.417892		0.250252		-0.0399413	-0.0113359		-0.17302	-0.275077
8	STMCV75	homologue to UP|CAHC_TOBAC (P27141) Carbonic anhydrase, chloroplast precursor (Carbonate dehydratase) , complete PROTEINF: ATH: CARBONIC ANHYDRASE 1;carbonic anhydrase 1, chloroplast / carbonate dehydratase 1 (CA1), nearly identical to SP:P27140 Carbonic anhydrase, chloroplast precursor (EC 4.2.1.1) (Carbonate dehydratase) {Arabidopsis thaliana} or carbonic anhydrase 1, chloropla	0.267089		0.13756	-0.125695		-0.353766	-0.484364		0.0896276		0.179938	0.0366545		-0.785219	-0.372325
8	STMIW27	homologue to UP|CAHC_TOBAC (P27141) Carbonic anhydrase, chloroplast precursor (Carbonate dehydratase) , complete PROTEINF: ATH: CARBONIC ANHYDRASE 1;carbonic anhydrase 1, chloroplast / carbonate dehydratase 1 (CA1), nearly identical to SP:P27140 Carbonic anhydrase, chloroplast precursor (EC 4.2.1.1) (Carbonate dehydratase) {Arabidopsis thaliana} or carbonic anhydrase 1, chloropla	-0.24202		-0.734711	-0.410908		-1.39268	-0.885047		-0.125945		-0.00808084	-0.205496		-1.36757	-1.021
9	STMGS55	UP|Q8HCN5 (Q8HCN5) NADH dehydrogenase subunit 4L, complete PROTEINF: pfam05333, DUF744, Protein of unknown function (DUF744). This family consists of several plant mitochondrial proteins of unknown function ATH: Encodes NADH dehydrogenase subunit 4L.	0.0415027		-0.0675594	-0.166143		0.115964	-0.120552		-0.270672		0.556293	0.347409		0.194449	0.0805586
9	STMCQ18	similar to UP|Q940Z9 (Q940Z9) AT4g02580/T10P11_14, partial (92%) PROTEINF: ATH: NADH-ubiquinone oxidoreductase 24 kDa subunit, putative, similar to NADH-ubiquinone oxidoreductase 24 kDa subunit, mitochondrial precursor (EC 1.6.5.3) (EC 1.6.99.3) (Polypeptide II) (Swiss-Prot:P04394) (Bos taurus)	-0.0601098		-0.143002	-0.126824		0.00608547	-0.0732669		-0.249825		-0.161787	-0.172712		-0.0593828	-0.149872
9	STMCR92	UP|NUKM_SOLTU (Q43844) NADH-ubiquinone oxidoreductase 20 kDa subunit, mitochondrial precursor (Complex I-20KD) (CI-20KD) , complete PROTEINF: ATH: NADH-ubiquinone oxidoreductase 20 kDa subunit, mitochondrial, identical to NADH-ubiquinone oxidoreductase 20 kDa subunit mitochondrial (precursor) SP:Q42577 from (Arabidopsis thaliana); contains Pfam profile: PF01058 NADH ubiquinone oxidoreductase, 20 …	0.13033		0.321688	0.121393		0.38218	0.000812661		0.301428		0.0683698	-0.0198065		0.288443	0.161286
9	STMCU22	weakly similar to GB|AAM65469.1|21593502|AY087919 NADH dehydrogenase 10.5K chain-like protein {Arabidopsis thaliana;} , partial (97%) PROTEINF: pfam05047, L51_S25_CI-B8, Mitochondrial ribosomal protein L51 / S25 / CI-B8 domain. The proteins in this family are located in the mitochondrion. The family includes ribosomal protein L51, and S25. This family also includes mitochondrial NADH-ubiquinone o…	0.000169273		0.13807	0.309324		0.173777	0.275577		0.159869		-0.245133	-0.10028		0.0570599	0.0591051
9	STMCX63	UP|NUAM_SOLTU (Q43644) NADH-ubiquinone oxidoreductase 75 kDa subunit, mitochondrial precursor (Complex I-75KD) (CI-75KD) (76 kDa mitochondrial complex I subunit) , complete PROTEINF: pfam00384, Molybdopterin, Molybdopterin oxidoreductase ATH: NADH-ubiquinone dehydrogenase, mitochondrial, putative, similar to NADH-ubiquinone oxidoreductase 75 kDa subunit, mitochondrial from Solanum tuberosum (SP:Q…	0.121336		0.11599	0.0377601		0.232287	0.0122864		0.31355		-0.0130234	0.149354		0.16733	0.0394873
9	STMCY41	weakly similar to GB|AAM65469.1|21593502|AY087919 NADH dehydrogenase 10.5K chain-like protein {Arabidopsis thaliana;} , partial (86%) PROTEINF: ATH: NADH-ubiquinone oxidoreductase B8 subunit, putative, similar to SP:O43678 NADH-ubiquinone oxidoreductase B8 subunit (EC 1.6.5.3) (EC 1.6.99.3) (Complex I-B8) (CI-B8) {Homo sapiens}; contains Pfam profile PF05047: Mitochondrial ribosomal protein L51 /…	0.0338863		0.186371	0.3032		0.11827	0.132306		0.448098		-0.0358615	-0.0880801		0.130492	0.0924411
9	STMDT88	homologue to UP|NUIM_SOLTU (P80269) NADH-ubiquinone oxidoreductase 23 kDa subunit, mitochondrial precursor (Complex I-23KD) (CI-23KD) (Complex I-28.5KD) (CI-28.5KD) , complete PROTEINF: pfam00037, Fer4, 4Fe-4S binding domain. Superfamily includes proteins containing domains which bind to iron-sulfur clusters. Members include bacterial ferredoxins, various dehydrogenases, and various reductases. S…	0.239221		0.29898	0.317061		0.370921	0.199651		0.346594		-0.0277976	0.0398704		0.282549	0.20305
9	STMEJ54	similar to TIGR_Ath1|At5g52840.1 68418.m06559 NADH-ubiquinone oxidoreductase-related contains weak similarity to NADH-ubiquinone oxidoreductase 13 kDa-B subunit (Complex I-13Kd-B) (CI-13Kd-B) (Complex I subunit B13) (Swiss-Prot:Q63362) [Rattus norvegicu PROTEINF: ATH: NADH-ubiquinone oxidoreductase-related, contains weak similarity to NADH-ubiquinone oxidoreductase 13 kDa-B subunit (EC 1.6.5.3) (…	0.0609697		0.0174498	0.109769		0.0865003	0.108409		-0.007953		0.0275306	0.0291529		0.212404	0.0959237
9	STMGM68	similar to TIGR_Ath1|At2g47690.1 68415.m05956 NADH-ubiquinone oxidoreductase-related contains weak similarity to NADH-ubiquinone oxidoreductase 15 kDa subunit (Complex I-15 kDa) (CI-15 kDa) (Swiss-Prot:O43920) [Homo sapiens , partial (70%) PROTEINF: ATH: NADH-ubiquinone oxidoreductase-related, contains weak similarity to NADH-ubiquinone oxidoreductase 15 kDa subunit (EC 1.6.5.3) (EC 1.6.99.3) (Co…	0.0669849		-0.114834	0.208136		2.41091	2.60068		-0.295202		0.147629	0.160657		2.43578	2.70813
9	STMHE94	homologue to UP|N7BM_ARATH (Q9M9M9) Probable NADH-ubiquinone oxidoreductase subunit B17.2 (Complex I-B17.2) (CI-B17.2) , partial (82%) PROTEINF: ATH: NADH:ubiquinone oxidoreductase family protein, contains Pfam PF05071: NADH:ubiquinone oxidoreductase 17.2 kD subunit; similar to ethylene-regulated ER6 protein (GI:5669654) (Lycopersicon esculentum); identical to Probable NADH-ubiquinone oxidoreduct…	0.0895517		0.0786293	0.241121		0.838633	1.49054		0.11475		0.172774	0.113819		0.996115	1.59627
9	STMHJ81	similar to TIGR_Osa1|9638.m03894 expressed protein, partial (95%) PROTEINF: ATH: NADH-ubiquinone oxidoreductase-related, similar to NADH-ubiquinone oxidoreductase 12 kDa subunit, mitochondrial precursor (EC 1.6.5.3) (EC 1.6.99.3) (Complex I-12KD) (CI-12KD). (Swiss-Prot:Q03015) (Neurospora crassa)	-0.039552		-0.18334	-0.0433098		-0.146112	0.0952434		-0.138867		-0.0088129	-0.0140812		0.0511227	0.0833979
9	STMHU35	UP|NUAM_SOLTU (Q43644) NADH-ubiquinone oxidoreductase 75 kDa subunit, mitochondrial precursor (Complex I-75KD) (CI-75KD) (76 kDa mitochondrial complex I subunit) , complete PROTEINF: pfam00384, Molybdopterin, Molybdopterin oxidoreductase ATH: NADH-ubiquinone dehydrogenase, mitochondrial, putative, similar to NADH-ubiquinone oxidoreductase 75 kDa subunit, mitochondrial from Solanum tuberosum (SP:Q…	0.0203786		-0.192434	-0.178098		0.154287	-0.0796763		-0.0290129		0.0331417	0.059867		0.251934	0.109414
9	STMHU41	similar to TIGR_Osa1|9638.m03894 expressed protein, partial (95%) PROTEINF: ATH: NADH-ubiquinone oxidoreductase-related, similar to NADH-ubiquinone oxidoreductase 12 kDa subunit, mitochondrial precursor (EC 1.6.5.3) (EC 1.6.99.3) (Complex I-12KD) (CI-12KD). (Swiss-Prot:Q03015) (Neurospora crassa)	0.0124115		-0.156753	-0.027019		-0.115391	0.0443584		-0.190308		-0.0265628	0.0324846		0.0306689	0.0772981
9	STMHU65	similar to TIGR_Ath1|At3g03070.1 68416.m00303 NADH-ubiquinone oxidoreductase-related contains weak similarity to NADH-ubiquinone oxidoreductase 13 kDa-A subunit, mitochondrial precursor (Complex I-13KD-A) (CI-13KD-A) (Swiss-Prot:P23934) [Bos taurus] , p PROTEINF: ATH: NADH-ubiquinone oxidoreductase-related, contains weak similarity to NADH-ubiquinone oxidoreductase 13 kDa-A subunit, mitochondrial…	0.0311482		-0.0655455	0.00694619		-0.139419	0.00356414		-0.166839		0.0483544	0.0462817		-0.0652515	0.0919467
9	STMIJ23	similar to TIGR_Ath1|At5g18800.1 68418.m02233 NADH-ubiquinone oxidoreductase 19 kDa subunit (NDUFA8) family protein contains Pfam profile: PF05850 NADH-ubiquinone oxidoreductase 19 kDa subunit, partial (97%) PROTEINF: pfam06747, CHCH, CHCH domain. we have identified a conserved motif in the LOC118487 protein that we have called the CHCH motif. Alignment of this protein with related members showed…	-0.00894016		-0.243987	-0.0765922		-0.188668	0.120738		-0.252186		0.0148878	-0.0612236		0.0802019	0.084474
9	STMIU86	weakly similar to UP|Q84VY0 (Q84VY0) At1g70550, partial (5%) PROTEINF: ATH: NADH-ubiquinone oxidoreductase-related, contains weak similarity to NADH-ubiquinone oxidoreductase 13 kDa-B subunit (EC 1.6.5.3) (EC 1.6.99.3) (Complex I-13Kd-B) (CI-13Kd-B) (Complex I subunit B13) (Swiss-Prot:Q63362) (Rattus norvegicus)	-0.087634		-0.154838	-0.0831272		-0.106957	-0.0260569		-0.292782		-0.136058	-0.167831		-0.0313569	-0.0284139
9	STMJD22	weakly similar to GB|AAM65469.1|21593502|AY087919 NADH dehydrogenase 10.5K chain-like protein {Arabidopsis thaliana;} , partial (86%) PROTEINF: ATH: NADH-ubiquinone oxidoreductase B8 subunit, putative, similar to SP:O43678 NADH-ubiquinone oxidoreductase B8 subunit (EC 1.6.5.3) (EC 1.6.99.3) (Complex I-B8) (CI-B8) {Homo sapiens}; contains Pfam profile PF05047: Mitochondrial ribosomal protein L51 /…	-0.0449073		-0.0717007	-0.0640238		-0.00860836	-0.0316661		-0.145857		0.0523815	0.0290937		0.152938	0.0681784
9	STMDR13	similar to TIGR_Ath1|At1g07180.1 68414.m00764 pyridine nucleotide-disulphide oxidoreductase family protein contains similarity to alternative NADH-dehydrogenase GI:3718005 from [Yarrowia lipolytica], SP|P32340 Rotenone-insensitive NADH-ubiquinone oxidored PROTEINF: pfam00070, Pyr_redox, Pyridine nucleotide-disulphide oxidoreductase. This family includes both class I and class II oxidoreductases a…	0.0104		0.518192	0.00583567		0.246163	0.00705471		0.234924		0.444851	-0.0154022		0.223168	0.114205
9	STMCN37	similar to UP|Q9C5A3 (Q9C5A3) NADH dehydrogenase-like protein, partial (44%) PROTEINF: pfam00070, Pyr_redox, Pyridine nucleotide-disulphide oxidoreductase. This family includes both class I and class II oxidoreductases and also NADH oxidases and peroxidases. This domain is actually a small NADH binding domain within a larger FAD binding dom ATH: pyridine nucleotide-disulphide oxidoreductase famil…	-0.100481		-0.539466	-0.0775244		-0.32637	-0.137174		0.0675463		-0.195035	-0.0653361		-0.449695	-0.19586
9	STMHT17	similar to UP|Q9C5A3 (Q9C5A3) NADH dehydrogenase-like protein, partial (17%) PROTEINF: ATH: pyridine nucleotide-disulphide oxidoreductase family protein, similar to DhnA (Synechococcus sp. PCC 7942) GI:15620546; contains Pfam profile PF00070: Pyridine nucleotide-disulphide oxidoreductase	0.0367611		-0.199642	-0.0776181		-0.0496033	-0.0140689		-0.147914		-0.0988133	0.0494265		0.000817742	0.0230756
9	STMCR46	similar to UP|Q8LFE0 (Q8LFE0) Electron transfer flavoprotein beta-subunit-like, complete PROTEINF: pfam01012, ETF_beta, Electron transfer flavoprotein beta subunit. This protein is distantly related to and forms a heterodimer with pfam00766 ATH: electron transfer flavoprotein beta subunit family protein, contains Pfam profile: PF01012 electron transfer flavoprotein, beta subunit or expressed prot…	-0.0294395		0.481133	0.197057		0.469775	0.133724		0.483576		-0.122169	-0.133828		0.0558522	-0.139609
9	STMDC21	similar to UP|Q8LFE0 (Q8LFE0) Electron transfer flavoprotein beta-subunit-like, complete PROTEINF: pfam01012, ETF_beta, Electron transfer flavoprotein beta subunit. This protein is distantly related to and forms a heterodimer with pfam00766 ATH: electron transfer flavoprotein beta subunit family protein, contains Pfam profile: PF01012 electron transfer flavoprotein, beta subunit or expressed prot…	-0.11612		0.125664	0.0422383		-0.0202635	-0.0214248		0.135217		-0.0956002	0.0234474		0.205537	-0.116366
9	STMGZ65	similar to TIGR_Ath1|At2g43400.1 68415.m05394 electron transfer flavoprotein-ubiquinone oxidoreductase family protein contains Pfam profile: PF05187 Electron transfer flavoprotein-ubiquinone oxidoreductase, partial (37%) PROTEINF: pfam01946, Thi4, Thi4 family. This family includes a putative thiamine biosynthetic enzyme ATH: ETFQO;electron transfer flavoprotein-ubiquinone oxidoreductase family pr…	0.0544721		0.0387191	-0.0728151		0.115881	-0.0300396		0.00769868		0.0759485	-0.275412		0.056747	-0.0118213
9	STMEZ71	homologue to UP|Q84V47 (Q84V47) Alternative oxidase 1a, complete PROTEINF: pfam01786, AOX, Alternative oxidase. The alternative oxidase is used as a second terminal oxidase in the mitochondria, electrons are transfered directly from reduced ubiquinol to oxygen forming water. This is not coupled to ATP synthesis and is not inhibi ATH: ATAOX1A;alternative oxidase 1a, mitochondrial (AOX1A), identica…	0.292312		0.058402	-0.138427		0.348694	-0.00150686		0.0504008		0.215323	0.5656		0.306755	0.125722
9	STMIP26	homologue to UP|Q84V46 (Q84V46) Alternative oxidase 1b, partial (98%) PROTEINF: pfam01786, AOX, Alternative oxidase. The alternative oxidase is used as a second terminal oxidase in the mitochondria, electrons are transfered directly from reduced ubiquinol to oxygen forming water. This is not coupled to ATP synthesis and is not inhibi ATH: AOX1D;alternative oxidase, putative, similar to Alternativ…	-0.0425101		0.468307	0.16556		-0.31377	-0.327517		-0.239803		0.67498	0.0997881		-0.0596466	-0.4695
9	STMDT42	homologue to UP|UCRH_SOLTU (P48504) Ubiquinol-cytochrome C reductase complex 7.8 kDa protein (Mitochondrial hinge protein) (CR7) , complete PROTEINF: pfam02320, UCR_hinge, Ubiquinol-cytochrome C reductase hinge protein. The ubiquinol-cytochrome C reductase complex (cytochrome bc1 complex) is a respiratory multienzyme complex. This Pfam family represents the 'hinge' protein of the complex which is…	0.0861916		0.21709	0.427987		0.0548205	0.203012		0.284877		-0.0681153	-0.236788		0.275706	0.0872853
9	STMEI07	homologue to UP|UCRI_SOLTU (P37841) Ubiquinol-cytochrome c reductase iron-sulfur subunit, mitochondrial precursor (Rieske iron-sulfur protein) (RISP) , complete PROTEINF: ATH: ubiquinol-cytochrome C reductase iron-sulfur subunit, mitochondrial, putative / Rieske iron-sulfur protein, putative, similar to ubiquinol--cytochrome-c reductase from Solanum tuberosum (SP:P37841), Nicotiana tabacum (SP:P5…	0.105772		0.349825	0.0799066		0.393594	-0.315185		0.0197285		-0.133262	0.23789		0.387356	-0.107402
9	STMEI32	homologue to UP|UCRI_SOLTU (P37841) Ubiquinol-cytochrome c reductase iron-sulfur subunit, mitochondrial precursor (Rieske iron-sulfur protein) (RISP) , complete PROTEINF: ATH: ubiquinol-cytochrome C reductase iron-sulfur subunit, mitochondrial, putative / Rieske iron-sulfur protein, putative, similar to ubiquinol--cytochrome-c reductase from Solanum tuberosum (SP:P37841), Nicotiana tabacum (SP:P5…	0.120161		0.436107	0.0296139		0.295647	-0.32273		0.0347658		0.191246	0.123875		0.224695	-0.164259
9	STMES47	homologue to PIR|T07370|T07370 ubiquinol-cytochrome-c reductase 8.2K chain - potato {Solanum tuberosum;} , complete PROTEINF: ATH: ubiquinol-cytochrome C reductase complex ubiquinone-binding protein, putative / ubiquinol-cytochrome C reductase complex 8.2 kDa protein, putative, similar to ubiquinol--cytochrome c reductase GI:633687 from (Solanum tuberosum)	0.00846955		0.0126125	0.1755		-0.00461285	0.15966		0.0603085		0.0944273	0.0640062		0.21685	0.136538
9	STMHV09	weakly similar to UP|Q9LUR4 (Q9LUR4) Cytochrome c oxidoreductase-like (At3g16690), partial (40%) PROTEINF: pfam03083, MtN3_slv, MtN3/saliva family. This family includes proteins such as drosophila saliva, MtN3 involved in root nodule development and a protein involved in activation and expression of recombination activation genes (RAGs). Although the molecular ATH: nodulin MtN3 family protein, si…	0.169593		-0.0370433	0.0458446		0.115882	0.0857137		0.129881		0.0653528	0.0924956		0.477512	0.256481
9	STMIS92	PIR|T07370|T07370 ubiquinol-cytochrome-c reductase 8.2K chain - potato {Solanum tuberosum;} , complete PROTEINF: ATH: ubiquinol-cytochrome C reductase complex ubiquinone-binding protein, putative / ubiquinol-cytochrome C reductase complex 8.2 kDa protein, putative, similar to ubiquinol--cytochrome c reductase GI:633687 from (Solanum tuberosum)	0.0157021		-0.0935517	-0.117742		-0.0790006	-0.131709		-0.294815		0.139761	0.409877		0.447841	0.104573
9	STMJO75	similar to UP|UCRH_SOLTU (P48504) Ubiquinol-cytochrome C reductase complex 7.8 kDa protein (Mitochondrial hinge protein) (CR7) , complete PROTEINF: pfam02320, UCR_hinge, Ubiquinol-cytochrome C reductase hinge protein. The ubiquinol-cytochrome C reductase complex (cytochrome bc1 complex) is a respiratory multienzyme complex. This Pfam family represents the 'hinge' protein of the complex which is t…	-0.0172206		-0.0471894	0.092253		-0.0388835	0.165014		-0.145456		-0.0581387	0.0164477		0.221963	0.137561
9	STMCF27	UP|Q41207 (Q41207) Cytochrome c1, complete PROTEINF: pfam02167, Cytochrom_C1, Cytochrome C1 family ATH: cytochrome c1, putative, cytochrome c1, heme protein, mitochondrial precursor (Clone PC13III) (Solanum tuberosum) SWISS-PROT:P25076	0.180616		0.107418	0.0485825		-0.0205105	-0.25874		0.0170815		0.0583892	0.246807		-0.195748	-0.0440913
9	STMCK10	UP|Q41450 (Q41450) Cytochrome c1 (Fragment) , complete PROTEINF: pfam02167, Cytochrom_C1, Cytochrome C1 family ATH: cytochrome c1, putative, cytochrome c1, heme protein, mitochondrial precursor (Clone PC13III) (Solanum tuberosum) SWISS-PROT:P25076	0.144653		0.217683	0.159833		0.143135	-0.0494625		0.108553		0.105774	0.227509		0.194363	0.00928273
9	STMEU28	similar to TIGR_Ath1|At3g51790.1 68416.m05679 cytochrome c biogenesis protein CcmE family contains Pfam profile: PF03100 cytochrome c-type biogenesis protein CcmE, partial (28%) PROTEINF: ATH: cytochrome c biogenesis protein CcmE family, contains Pfam profile: PF03100 cytochrome c-type biogenesis protein CcmE	-0.00519858		0.0351279	0.0149109		0.105199	0.00978823		-0.00947355		-0.0642971	-0.0420522		-0.00248613	-0.0963961
9	STMEW14	similar to TIGR_Ath1|At3g51790.1 68416.m05679 cytochrome c biogenesis protein CcmE family contains Pfam profile: PF03100 cytochrome c-type biogenesis protein CcmE, partial (61%) PROTEINF: ATH: cytochrome c biogenesis protein CcmE family, contains Pfam profile: PF03100 cytochrome c-type biogenesis protein CcmE	-0.0549678		0.0403769	0.0421811		0.182885	-0.0845023		0.148925		0.039493	-0.239681		-0.0717338	-0.137658
9	STMEZ09	similar to UP|O50041 (O50041) CCS1 protein (C-type cytochrome synthesis 1), partial (9%) PROTEINF: pfam05140, ResB, ResB-like family. This family includes both ResB and cytochrome c biogenesis proteins. Mutations in ResB indicate that they are essential for growth. ResB is predicted to be a transmembrane protein ATH: cytochrome c biogenesis protein family, contains Pfam PF05140: ResB-like family;…	0.0942024		0.00570681	0.0477497		0.282967	0.108873		0.140611		-0.130714	-0.11065		0.0211747	0.0729385
9	STMHQ13	similar to UP|Q35213 (Q35213) Mitochondrial DNA for orf454, partial (27%) PROTEINF: ATH: cytochrome c biogenesis orf452	-0.078325		-0.207955	-0.194007		-0.0800366	-0.189054		0.0379548		0.066173	0.172301		-0.121752	-0.0612721
9	STMCN38	weakly similar to GB|AAD20051.1|4406651|AF131816 h-sco1 {Homo sapiens;} , partial (55%) PROTEINF: pfam02630, SCO1-SenC, SCO1/SenC. This family is involved in biogenesis of respiratory and photosynthetic systems. SCO1 is required for a post-translational step in the accumulation of subunits COXI and COXII of cytochrome c oxidase. SenC is required for o ATH: electron transport SCO1/SenC family prot…	0.0513337		0.359992	0.11826		0.177074	-0.0333583		0.121492		0.0538818	0.140258		0.147391	0.210028
9	STMDQ26	weakly similar to TIGR_Ath1|At3g17910.1 68416.m02281 surfeit 1 (SURF1) identical to Surfeit 1 GB:AAF19609 from [Arabidopsis thaliana], partial (30%) PROTEINF: pfam02104, SURF1, SURF1 family ATH: SURFEIT 1;surfeit 1 (SURF1), identical to Surfeit 1 GB:AAF19609 from (Arabidopsis thaliana)	0.0716736		0.0800763	-0.143396		-0.0803953	0.0656778		-0.248267		-0.0649593	-0.232324		0.0700445	0.196693
9	STMDT45	similar to TIGR_Ath1|At3g15640.1 68416.m01983 cytochrome c oxidase family protein contains Pfam domain, PF01215: Cytochrome c oxidase subunit Vb, partial (60%) PROTEINF: pfam01215, COX5B, Cytochrome c oxidase subunit Vb ATH: cytochrome c oxidase family protein, contains Pfam domain, PF01215: Cytochrome c oxidase subunit Vb	0.0815039		0.0546761	0.0381403		0.118944	-0.120455		-0.0120259		-0.116347	-0.106688		-0.113055	-0.098989
9	STMDV78	homologue to PIR|F86357|F86357 Subunit 6b of cytochrome c oxidase [imported] - Arabidopsis thaliana {Arabidopsis thaliana;} , partial (43%) PROTEINF: ATH: ATCOX6B2;CYTOCHROME C OXIDASE 6B;SUBUNIT 6B OF CYTOCHROME C OXIDASE;cytochrome c oxidase subunit 6b, putative (COX6b), nearly identical to subunit 6b of cytochrome c oxidase (Arabidopsis thaliana) GI:6518353	0.129423		0.255577	0.35218		0.361042	0.00829857		0.271006		-0.103721	-0.00299724		0.0286825	-0.0479781
9	STMEZ34	similar to TIGR_Ath1|At3g15640.1 68416.m01983 cytochrome c oxidase family protein contains Pfam domain, PF01215: Cytochrome c oxidase subunit Vb, partial (62%) PROTEINF: pfam01215, COX5B, Cytochrome c oxidase subunit Vb ATH: cytochrome c oxidase family protein, contains Pfam domain, PF01215: Cytochrome c oxidase subunit Vb	0.0604056		0.1226	0.00592849		0.1442	-0.138338		-0.0228318		-0.140508	-0.097427		-0.0334066	-0.0282308
9	STMGO26	similar to TIGR_Ath1|At4g37830.1 68417.m05352 cytochrome c oxidase-related contains weak similarity to cytochrome c oxidase polypeptide VIa-liver, mitochondrial precursor (Swiss-Prot:P10818) [Rattus norvegicus] , partial (60%) PROTEINF: pfam02046, COX6A, Cytochrome c oxidase subunit VIa ATH: cytochrome c oxidase-related, contains weak similarity to cytochrome c oxidase polypeptide VIa-liver, mito…	-0.105488		-0.242049	-0.16269		-0.101031	-0.179029		-0.234194		0.0480425	-0.0301568		-0.0373207	-0.00692201
9	STMHG43	similar to TIGR_Ath1|At3g17910.1 68416.m02281 surfeit 1 (SURF1) identical to Surfeit 1 GB:AAF19609 from [Arabidopsis thaliana], partial (32%) PROTEINF: pfam02104, SURF1, SURF1 family ATH: SURFEIT 1;surfeit 1 (SURF1), identical to Surfeit 1 GB:AAF19609 from (Arabidopsis thaliana)	0.0507602		0.0751952	-0.0175268		0.0832476	0.0494978		0.0122345		-0.199217	-0.20252		-0.00593066	-0.0392565
9	STMIV84	PROTEINF: pfam02630, SCO1-SenC, SCO1/SenC. This family is involved in biogenesis of respiratory and photosynthetic systems. SCO1 is required for a post-translational step in the accumulation of subunits COXI and COXII of cytochrome c oxidase. SenC is required for o ATH: electron transport SCO1/SenC family protein, similar to SP:P23833 SCO1 protein, mitochondrial precursor {Saccharomyces cerevisia…	0.0259159		0.151156	-0.0133883		0.0235175	0.180431		-0.0353598		0.0302605	-0.302166		0.150657	0.0866052
9	STMJC79	similar to TIGR_Ath1|At3g15640.1 68416.m01983 cytochrome c oxidase family protein contains Pfam domain, PF01215: Cytochrome c oxidase subunit Vb, partial (62%) PROTEINF: pfam01215, COX5B, Cytochrome c oxidase subunit Vb ATH: cytochrome c oxidase family protein, contains Pfam domain, PF01215: Cytochrome c oxidase subunit Vb	-0.0445321		-0.185776	-0.129282		-0.00317835	-0.201434		-0.440022		-0.083943	-0.161869		-0.146916	-0.0629142
9	STMDD36	UP|O24391 (O24391) Mitochondrial uncoupling protein (UCP protein), complete PROTEINF: pfam00153, Mito_carr, Mitochondrial carrier protein ATH: plant uncoupling mitochondrial protein (PUMP), identical to plant uncoupling mitochondrial protein (Arabidopsis thaliana) GI:3115108	0.0160582		0.274917	0.156507		0.0285793	0.062002		0.0995455		0.158079	-0.195183		0.231545	0.146639
9	STMEH01	UP|O24391 (O24391) Mitochondrial uncoupling protein (UCP protein), complete PROTEINF: pfam00153, Mito_carr, Mitochondrial carrier protein ATH: plant uncoupling mitochondrial protein (PUMP), identical to plant uncoupling mitochondrial protein (Arabidopsis thaliana) GI:3115108	0.099335		0.213866	0.14676		-0.0192477	0.0149803		0.0723475		0.0668698	-0.136029		0.225091	0.176163
9	STMCR32	PROTEINF: ATH: ATPase subunit 1	0.0721068		0.0946056	0.0684172		0.112889	-0.0999815		0.000776591		-0.029784	0.0851165		0.0236493	-0.0212899
9	STMCX29	homologue to UP|ATP3_IPOBA (P26360) ATP synthase gamma chain, mitochondrial precursor , partial (94%) PROTEINF: ATH: ATP synthase gamma chain, mitochondrial (ATPC), identical to SP:Q96250 ATP synthase gamma chain, mitochondrial precursor (EC 3.6.3.14) {Arabidopsis thaliana}; contains Pfam profile: PF00231 ATP synthase	0.0885324		0.0335936	0.0966082		0.0118564	0.102598		-0.046518		-0.154735	0.051098		-0.00596778	0.0502638
9	STMDE71	homologue to UP|ATP2_NICPL (P17614) ATP synthase beta chain, mitochondrial precursor , complete PROTEINF: pfam00006, ATP-synt_ab, ATP synthase alpha/beta family, nucleotide-binding domain. This family includes the ATP synthase alpha and beta subunits the ATP synthase associated with flagella ATH: ATP synthase beta chain 2, mitochondrial, identical to SP:P83484 ATP synthase beta chain 2, mitochond…	0.227642		0.255639	0.173651		0.209927	0.125804		0.331975		0.018336	0.215611		0.106124	0.174354
9	STMDE78	similar to TIGR_Ath1|At3g52300.1 68416.m05748 ATP synthase D chain-related contains weak similarity to ATP synthase D chain, mitochondrial (Swiss-Prot:P31399) [Rattus norvegicus] , complete PROTEINF: ATH: ATP synthase D chain-related, contains weak similarity to ATP synthase D chain, mitochondrial (EC 3.6.3.14) (Swiss-Prot:P31399) (Rattus norvegicus) or similar to putative mitochondrial F0 ATP sy…	-0.206981		-0.127943	0.0271675		-0.169059	-0.062552		-0.192523		-0.0405508	-0.0625872		-0.135536	-0.11988
9	STMDV66	homologue to UP|O82722 (O82722) Mitochondrial ATPase beta subunit, complete PROTEINF: pfam00006, ATP-synt_ab, ATP synthase alpha/beta family, nucleotide-binding domain. This family includes the ATP synthase alpha and beta subunits the ATP synthase associated with flagella ATH: ATP synthase beta chain 2, mitochondrial, identical to SP:P83484 ATP synthase beta chain 2, mitochondrial precursor (EC 3…	0.125592		0.0526637	-0.0971401		0.30116	-0.0778819		0.0634483		0.0724486	0.132982		0.187817	-0.0686156
9	STMED66	homologue to UP|O82722 (O82722) Mitochondrial ATPase beta subunit, complete PROTEINF: pfam00006, ATP-synt_ab, ATP synthase alpha/beta family, nucleotide-binding domain. This family includes the ATP synthase alpha and beta subunits the ATP synthase associated with flagella ATH: ATP synthase beta chain 2, mitochondrial, identical to SP:P83484 ATP synthase beta chain 2, mitochondrial precursor (EC 3…	0.151496		0.150146	0.1018		0.107727	-0.000198164		0.189155		0.0255443	0.245644		0.116171	-0.118959
9	STMEH60	PROTEINF: ATH: ATPase subunit 1	-0.233138		-0.266132	-0.369922		-0.0542723	-0.0489242		-0.168161		0.0254174	-0.183897		0.000662991	-0.183769
9	STMEJ18	homologue to UP|ATP3_IPOBA (P26360) ATP synthase gamma chain, mitochondrial precursor , partial (94%) PROTEINF: ATH: ATP synthase gamma chain, mitochondrial (ATPC), identical to SP:Q96250 ATP synthase gamma chain, mitochondrial precursor (EC 3.6.3.14) {Arabidopsis thaliana}; contains Pfam profile: PF00231 ATP synthase	-0.100825		-0.270979	-0.244684		-0.126552	0.0326178		-0.48848		-0.119302	-0.274653		-0.132725	0.0838569
9	STMEL72	homologue to UP|O82722 (O82722) Mitochondrial ATPase beta subunit, complete PROTEINF: pfam00006, ATP-synt_ab, ATP synthase alpha/beta family, nucleotide-binding domain. This family includes the ATP synthase alpha and beta subunits the ATP synthase associated with flagella ATH: ATP synthase beta chain 2, mitochondrial, identical to SP:P83484 ATP synthase beta chain 2, mitochondrial precursor (EC 3…	-0.0328941		-0.128383	-0.113269		0.0829328	0.0141331		0.0122213		0.0256842	0.0611375		0.105456	-0.0215391
9	STMEP05	homologue to UP|O82722 (O82722) Mitochondrial ATPase beta subunit, complete PROTEINF: pfam00006, ATP-synt_ab, ATP synthase alpha/beta family, nucleotide-binding domain. This family includes the ATP synthase alpha and beta subunits the ATP synthase associated with flagella ATH: ATP synthase beta chain 2, mitochondrial, identical to SP:P83484 ATP synthase beta chain 2, mitochondrial precursor (EC 3…	-0.0337707		-0.139953	-0.369049		-0.0609358	-0.131713		-0.236264		0.246054	0.0633649		0.250385	0.0666234
9	STMEQ75	similar to TIGR_Ath1|At1g51650.1 68414.m05819 ATP synthase epsilon chain, mitochondrial identical to ATP synthase epsilon chain, mitochondrial SP:Q96253 from [Arabidopsis thaliana], complete PROTEINF: ATH: ATP synthase epsilon chain, mitochondrial, identical to ATP synthase epsilon chain, mitochondrial SP:Q96253 from (Arabidopsis thaliana)	0.0133692		0.216902	0.465779		0.0649101	0.219863		-0.0368302		-0.131239	0.0838764		0.157622	0.24505
9	STMGA26	similar to UP|ATP4_IPOBA (Q40089) ATP synthase delta' chain, mitochondrial precursor , partial (74%) PROTEINF: ATH: ATP synthase delta' chain, mitochondrial, identical to SP:Q96252 ATP synthase delta' chain, mitochondrial precursor (EC 3.6.3.14) {Arabidopsis thaliana}; contains Pfam profile PF02823: ATP synthase, Delta/Epsilon chain, beta-sandwich domain	-0.0383614		-0.0662068	0.0249108		0.0326044	0.013581		-0.0807048		-0.139928	-0.0160723		0.00444042	-0.0454625
9	STMGA68	homologue to UP|O82722 (O82722) Mitochondrial ATPase beta subunit, complete PROTEINF: pfam00006, ATP-synt_ab, ATP synthase alpha/beta family, nucleotide-binding domain. This family includes the ATP synthase alpha and beta subunits the ATP synthase associated with flagella ATH: ATP synthase beta chain 2, mitochondrial, identical to SP:P83484 ATP synthase beta chain 2, mitochondrial precursor (EC 3…	0.125124		0.280124	0.0467624		0.273821	0.00715061		0.233179		0.12679	0.11775		0.134259	0.0130701
9	STMGY18	similar to TIGR_Ath1|At4g26210.1 68417.m03773 mitochondrial ATP synthase g subunit family protein contains Pfam profile: PF04718 mitochondrial ATP synthase g subunit, complete PROTEINF: ATH: mitochondrial ATP synthase g subunit family protein, contains Pfam profile: PF04718 mitochondrial ATP synthase g subunit or mitochondrial ATP synthase g subunit family protein, contains Pfam profile: PF04718 …	-0.0291383		-0.202961	0.0415094		-0.418205	0.0368305		-0.271313		-0.0886956	0.0608238		0.0123647	0.0883084
9	STMIO73	similar to UP|ATPO_IPOBA (P22778) ATP synthase delta chain, mitochondrial precursor (Oligomycin sensitivity conferral protein) (OSCP) , partial (85%) PROTEINF: ATH: ATP synthase delta chain, mitochondrial, putative / H(+)-transporting two-sector ATPase, delta (OSCP) subunit, putative, identical to SP:Q96251; similar to SP:P22778 ATP synthase delta chain, mitochondrial precursor (EC 3.6.3.14) (Oli…	-0.280681		-0.217852	-0.0740064		-0.207113	-0.00986185		-0.456685		-0.248774	-0.131427		0.0224544	-0.000161531
9	STMIT61	homologue to UP|ATP2_NICPL (P17614) ATP synthase beta chain, mitochondrial precursor , complete PROTEINF: pfam00006, ATP-synt_ab, ATP synthase alpha/beta family, nucleotide-binding domain. This family includes the ATP synthase alpha and beta subunits the ATP synthase associated with flagella ATH: ATP synthase beta chain 2, mitochondrial, identical to SP:P83484 ATP synthase beta chain 2, mitochond…	0.188163		0.10771	0.0242835		0.229659	0.0358825		0.0415529		0.285458	0.32679		0.0374226	0.0959733
9	STMIT87	PROTEINF: ATH: ATPase subunit 1	0.156422		0.515591	-0.0539367		0.666346	0.662407		0.209142		0.749784	0.244088		0.64087	0.564994
9	STMIU94	similar to TIGR_Ath1|At1g51650.1 68414.m05819 ATP synthase epsilon chain, mitochondrial identical to ATP synthase epsilon chain, mitochondrial SP:Q96253 from [Arabidopsis thaliana], complete PROTEINF: ATH: ATP synthase epsilon chain, mitochondrial, identical to ATP synthase epsilon chain, mitochondrial SP:Q96253 from (Arabidopsis thaliana)	-0.0229218		-0.278379	0.0216782		-0.200318	-0.0400367		-0.27642		-0.0804417	-0.00773404		-0.00987863	0.123415
9	STMIZ81	similar to TIGR_Ath1|At1g51650.1 68414.m05819 ATP synthase epsilon chain, mitochondrial identical to ATP synthase epsilon chain, mitochondrial SP:Q96253 from [Arabidopsis thaliana], complete PROTEINF: ATH: ATP synthase epsilon chain, mitochondrial, identical to ATP synthase epsilon chain, mitochondrial SP:Q96253 from (Arabidopsis thaliana)	-0.0829918		-0.289858	-0.0643129		-0.175123	0.127591		-0.250338		-0.11748	0.0188041		0.0360964	0.197672
9	STMJI66	similar to UP|ATP4_IPOBA (Q40089) ATP synthase delta' chain, mitochondrial precursor , complete PROTEINF: pfam02823, ATP-synt_DE_N, ATP synthase, Delta/Epsilon chain, beta-sandwich domain. Part of the ATP synthase CF(1). These subunits are part of the head unit of the ATP synthase. The subunit is called epsilon in bacteria and delta in mitochondria. In bacter ATH: ATP synthase delta' chain, mitoc…	0.0371503		0.0241322	0.00522309		-0.45654	0.0378289		-0.0902723		-0.104524	0.155701		0.0904092	0.143091
9	STMJJ09	similar to TIGR_Ath1|At3g52300.1 68416.m05748 ATP synthase D chain-related contains weak similarity to ATP synthase D chain, mitochondrial (Swiss-Prot:P31399) [Rattus norvegicus] , complete PROTEINF: pfam05873, Mt_ATP-synt_D, ATP synthase D chain, mitochondrial (ATP5H). This family consists of several ATP synthase D chain, mitochondrial (ATP5H) proteins. Subunit d has no extensive hydrophobic seq…	0.0609655		-0.0919697	-0.0544498		-0.17044	0.0782508		-0.268192		-0.0384857	0.182812		0.0978656	0.0297411
9	STMJM03	homologue to UP|ATP3_IPOBA (P26360) ATP synthase gamma chain, mitochondrial precursor , partial (94%) PROTEINF: ATH: ATP synthase gamma chain, mitochondrial (ATPC), identical to SP:Q96250 ATP synthase gamma chain, mitochondrial precursor (EC 3.6.3.14) {Arabidopsis thaliana}; contains Pfam profile: PF00231 ATP synthase	-0.0853376		-0.317949	-0.171258		-0.301896	-0.130916		-0.20357		0.0327749	-0.0752526		-0.145386	0.072695
9	STMJP56	PROTEINF: ATH: ATPase subunit 1	0.0439902		0.091702	-0.185449		0.330368	0.00984391		-0.137569		0.485174	0.183378		0.407643	0.29275
9	STMJC39	similar to TIGR_Osa1|9632.m05645 Coenzyme Q (ubiquinone) biosynthesis protein Coq4, partial (52%) PROTEINF: pfam05019, Coq4, Coenzyme Q (ubiquinone) biosynthesis protein Coq4. Coq4p was shown to peripherally associate with the matrix face of the mitochondrial inner membrane. The putative mitochondrial- targeting sequence present at the amino-terminus of the pol ATH: coenzyme Q biosynthesis Coq4 f…	-0.0161607		-0.0778771	-0.0974826		-0.0506268	-0.101385		-0.0278328		0.0502258	0.043296		-0.0210141	-0.120941
10.1	STMCB67	similar to TIGR_Ath1|At1g63000.1 68414.m07114 expressed protein , partial (96%) PROTEINF: ATH: NUCLEOTIDE-RHAMNOSE SYNTHASE/EPIMERASE-REDUCTASE;expressed protein	-0.0118284		-0.108231	0.131971		-0.227706	-0.125429		-0.250094		-0.0338713	0.237825		-0.083112	-0.0241551
10.1	STMCN13	similar to TIGR_Ath1|At1g63000.1 68414.m07114 expressed protein , partial (96%) PROTEINF: ATH: NUCLEOTIDE-RHAMNOSE SYNTHASE/EPIMERASE-REDUCTASE;expressed protein	-0.0440187		0.0640494	0.160739		-0.260492	-0.186662		-0.175248		0.00394593	0.193553		-0.0722259	0.0354552
10.1	STMCN30	UP|Q6XZA0 (Q6XZA0) UDP-glucose 4-epimerase , complete PROTEINF: pfam01370, Epimerase, NAD dependent epimerase/dehydratase family. This family of proteins utilise NAD as a cofactor. The proteins in this family use nucleotide-sugar substrates for a variety of chemical reactions ATH: UDP-glucose 4-epimerase, putative / UDP-galactose 4-epimerase, putative / Galactowaldenase, putative, similar to UDP-…	-0.0595874		0.242475	-0.0467649		-0.0700053	-0.131338		-0.133203		0.318933	-0.0724771		-0.0141222	-0.249062
10.1	STMDG80	similar to PIR|B86314|B86314 F2H15.12 protein - Arabidopsis thaliana {Arabidopsis thaliana;} , partial (93%) PROTEINF: pfam01370, Epimerase, NAD dependent epimerase/dehydratase family. This family of proteins utilise NAD as a cofactor. The proteins in this family use nucleotide-sugar substrates for a variety of chemical reactions ATH: GDP-4-keto-6-deoxy-D-mannose-3,5-epimerase-4-reductase, putati…	0.0317094		0.178408	-0.0626523		0.198515	-0.106965		0.185338		0.0230328	-0.0524492		-0.164163	-0.0157039
10.1	STMDH51	similar to UP|AGM1_ARATH (P57750) Probable phosphoacetylglucosamine mutase (PAGM) (Acetylglucosamine phosphomutase) (N-acetylglucosamine-phosphate mutase) (DNA-damage-repair/toleration protein DRT101) , partial (82%) PROTEINF: ATH: phosphoglucosamine mutase-related, similar to SP:Q9P4V2 Phosphoacetylglucosamine mutase (EC 5.4.2.3) (PAGM) (Acetylglucosamine phosphomutase) (N-acetylglucosamine-phos…	0.137446		0.478594	0.376744		0.368825	0.185101		0.571507		-0.166585	0.165716		0.0598383	-0.0228698
10.1	STMDP31	similar to UP|Q9M0B6 (Q9M0B6) Nucleotide sugar epimerase-like protein, partial (97%) PROTEINF: pfam01370, Epimerase, NAD dependent epimerase/dehydratase family. This family of proteins utilise NAD as a cofactor. The proteins in this family use nucleotide-sugar substrates for a variety of chemical reactions ATH: NAD-dependent epimerase/dehydratase family protein, similar to nucleotide sugar epimer…	0.10027		0.776482	0.0804649		0.105045	0.486236		-0.162586		0.595464	0.379887		-0.126953	0.452697
10.1	STMDQ63	similar to UP|Q6RK07 (Q6RK07) UDP-glucose dehydrogenase, complete PROTEINF: pfam03721, UDPG_MGDP_dh_N, UDP-glucose/GDP-mannose dehydrogenase family, NAD binding domain. The UDP-glucose/GDP-mannose dehydrogenaseses are a small group of enzymes which possesses the ability to catalyse the NAD-dependent 2-fold oxidation of an alcohol ATH: UDP-glucose 6-dehydrogenase, putative, very strong similarity …	0.0466626		0.0878652	0.00865379		-0.043631	-0.000382364		-0.177549		0.400437	0.244693		-0.080667	0.0524018
10.1	STMDS59	similar to UP|Q9LZI2 (Q9LZI2) DTDP-glucose 4-6-dehydratase homolog D18 (At3g62830/F26K9_260), partial (81%) PROTEINF: pfam01370, Epimerase, NAD dependent epimerase/dehydratase family. This family of proteins utilise NAD as a cofactor. The proteins in this family use nucleotide-sugar substrates for a variety of chemical reactions ATH: NAD-dependent epimerase/dehydratase family protein, similar to …	0.0874497		0.72232	0.214446		0.280318	0.105806		0.188438		0.746885	0.190428		0.303041	-0.0414071
10.1	STMDU24	similar to UP|Q6RK07 (Q6RK07) UDP-glucose dehydrogenase, complete PROTEINF: pfam03721, UDPG_MGDP_dh_N, UDP-glucose/GDP-mannose dehydrogenase family, NAD binding domain. The UDP-glucose/GDP-mannose dehydrogenaseses are a small group of enzymes which possesses the ability to catalyse the NAD-dependent 2-fold oxidation of an alcohol ATH: UDP-glucose 6-dehydrogenase, putative, very strong similarity …	0.165245		0.949031	0.556884		0.24492	0.239633		0.0491586		0.618372	0.510195		-0.0967277	0.128944
10.1	STMDU80	similar to UP|Q9M0B6 (Q9M0B6) Nucleotide sugar epimerase-like protein, partial (94%) PROTEINF: pfam01370, Epimerase, NAD dependent epimerase/dehydratase family. This family of proteins utilise NAD as a cofactor. The proteins in this family use nucleotide-sugar substrates for a variety of chemical reactions ATH: NAD-dependent epimerase/dehydratase family protein, similar to nucleotide sugar epimer…	0.132038		0.456254	0.1852		0.091747	0.548951		0.195957		0.28385	0.100907		-0.254354	0.171154
10.1	STMEI57	similar to TIGR_Ath1|At1g08200.1 68414.m00906 expressed protein , partial (98%) PROTEINF: pfam01370, Epimerase, NAD dependent epimerase/dehydratase family. This family of proteins utilise NAD as a cofactor. The proteins in this family use nucleotide-sugar substrates for a variety of chemical reactions ATH: UDP-D-APIOSE/UDP-D-XYLOSE SYNTHASE 2;expressed protein	0.138598		0.273664	0.074595		-0.0622547	-0.01647		0.085569		0.211001	0.332214		-0.276214	0.013627
10.1	STMET38	similar to GB|AAL32703.1|17065098|AY062625 nucleotide sugar epimerase-like protein {Arabidopsis thaliana;} , partial (68%) PROTEINF: ATH: UDP-D-GLUCURONATE 4-EPIMERASE 6;NAD-dependent epimerase/dehydratase family protein, similar to nucleotide sugar epimerase from Vibrio vulnificus GI:3093975 (PID:g3093975), WbnF (Escherichia coli) GI:5739472, CAPI protein {Staphylococcus aureus} SP:P39858;	-0.277909		-0.160181	-0.187446		-0.217001	-0.0128332		-0.402603		-0.420522	-0.515141		-0.0314887	-0.242078
10.1	STMGE04	similar to PIR|E86431|E86431 T5I8.7 protein - Arabidopsis thaliana {Arabidopsis thaliana;} , partial (58%) PROTEINF: pfam01370, Epimerase, NAD dependent epimerase/dehydratase family. This family of proteins utilise NAD as a cofactor. The proteins in this family use nucleotide-sugar substrates for a variety of chemical reactions ATH: NAD-dependent epimerase/dehydratase family protein, similar to U…	0.164646		0.744178	0.402102		0.554859	0.343173		0.401907		0.244999	0.0206437		0.119411	0.0150533
10.1	STMGE75	similar to UP|AGM1_ARATH (P57750) Probable phosphoacetylglucosamine mutase (PAGM) (Acetylglucosamine phosphomutase) (N-acetylglucosamine-phosphate mutase) (DNA-damage-repair/toleration protein DRT101) , partial (82%) PROTEINF: ATH: phosphoglucosamine mutase-related, similar to SP:Q9P4V2 Phosphoacetylglucosamine mutase (EC 5.4.2.3) (PAGM) (Acetylglucosamine phosphomutase) (N-acetylglucosamine-phos…	0.051489		0.275441	0.285015		0.136059	0.180328		0.377616		-0.167002	0.0838656		-0.0402806	-0.155003
10.1	STMGJ75	similar to UP|Q9ZTW5 (Q9ZTW5) GDP-mannose pyrophosphorylase, complete PROTEINF: pfam00483, NTP_transferase, Nucleotidyl transferase. This family includes a wide range of enzymes which transfer nucleotides onto phosphosugars ATH: EMB101;GMP1;SOZ1;VTC1;CYTOKINESIS DEFECTIVE 1;EMBRYO DEFECTIVE 101;GDP-MANNOSE PYROPHOSPHORYLASE 1;SENSITIVE TO OZONE 1;VITAMIN C DEFECTIVE 1;GDP-mannose pyrophosphorylas…	0.0768998		0.0623436	0.142365		0.244713	0.0615099		0.1452		0.00200404	0.0416765		0.0476038	0.00745622
10.1	STMGP55	homologue to TIGR_Ath1|At1g08200.1 68414.m00906 expressed protein , partial (98%) PROTEINF: pfam01370, Epimerase, NAD dependent epimerase/dehydratase family. This family of proteins utilise NAD as a cofactor. The proteins in this family use nucleotide-sugar substrates for a variety of chemical reactions ATH: UDP-D-APIOSE/UDP-D-XYLOSE SYNTHASE 2;expressed protein	0.0545409		0.0273474	-0.124914		-0.389919	-0.0573682		-0.104612		0.274284	0.127681		-0.5842	-0.200144
10.1	STMGZ02	UP|Q6XP48 (Q6XP48) UDP-Glc-4-epimerase , complete PROTEINF: pfam01370, Epimerase, NAD dependent epimerase/dehydratase family. This family of proteins utilise NAD as a cofactor. The proteins in this family use nucleotide-sugar substrates for a variety of chemical reactions ATH: Encodes a UDP-glucose epimerase that catalyzes the interconversion of the sugar nucleotides UDP-glucose UDP-galactose via…	0.0440544		0.250864	-0.0193202		0.961522	0.376029		-0.344129		-0.0444671	0.153297		0.266343	0.239199
10.1	STMGZ48	UP|Q6XP48 (Q6XP48) UDP-Glc-4-epimerase , complete PROTEINF: pfam01370, Epimerase, NAD dependent epimerase/dehydratase family. This family of proteins utilise NAD as a cofactor. The proteins in this family use nucleotide-sugar substrates for a variety of chemical reactions ATH: Encodes a UDP-glucose epimerase that catalyzes the interconversion of the sugar nucleotides UDP-glucose UDP-galactose via…	0.0339986		0.279004	0.0350846		0.692326	0.461209		-0.20954		0.00915805	0.259241		0.300099	0.345669
10.1	STMHR82	similar to TIGR_Osa1|9632.m05727 Eukaryotic phosphomannomutase, partial (38%) PROTEINF: pfam03332, PMM, Eukaryotic phosphomannomutase. This enzyme EC:5.4.2.8 is involved in the synthesis of the GDP-mannose and dolichol-phosphate-mannose required for a number of critical mannosyl transfer reactions ATH: eukaryotic phosphomannomutase family protein, contains Pfam profile: PF03332 eukaryotic phospho…	-0.0429656		-0.0910101	-0.0346472		0.00381637	0.152151		-0.0419215		0.0750199	-0.119096		0.177333	0.1403
10.1	STMHY89	similar to TIGR_Ath1|At5g52560.1 68418.m06527 UDP-N-acetylglucosamine pyrophosphorylase-related contains weak similarity to UDP-N-acetylglucosamine pyrophosphorylase (Swiss-Prot:O74933) [Candida albicans] , partial (19%) PROTEINF: ATH: This gene was shown to have sequence similarities with pea PsUSP gene, encoding an UDP-sugar pyrophosphorylase. UDP-N-acetylglucosamine pyrophosphorylase-related, …	0.0317704		0.0234612	-0.0243999		0.134148	0.0233783		-0.00692478		0.0284693	0.0226127		0.0703316	0.050877
10.1	STMIA83	UP|Q6XP48 (Q6XP48) UDP-Glc-4-epimerase , partial (61%) PROTEINF: pfam01370, Epimerase, NAD dependent epimerase/dehydratase family. This family of proteins utilise NAD as a cofactor. The proteins in this family use nucleotide-sugar substrates for a variety of chemical reactions ATH: Encodes a UDP-glucose epimerase that catalyzes the interconversion of the sugar nucleotides UDP-glucose UDP-galactos…	-0.0460339		0.164572	-0.141666		0.701149	0.303936		-0.175018		-0.0351714	0.145673		0.192114	0.26517
10.1	STMIQ46	UP|Q6XZA0 (Q6XZA0) UDP-glucose 4-epimerase , complete PROTEINF: pfam01370, Epimerase, NAD dependent epimerase/dehydratase family. This family of proteins utilise NAD as a cofactor. The proteins in this family use nucleotide-sugar substrates for a variety of chemical reactions ATH: UDP-glucose 4-epimerase, putative / UDP-galactose 4-epimerase, putative / Galactowaldenase, putative, similar to UDP-…	-0.00438097		-0.0104496	-0.0937943		-0.0804232	0.00324696		-0.233378		0.168979	-0.0400955		0.0176321	-0.0623815
10.1	STMIR21	similar to TIGR_Osa1|9632.m05727 Eukaryotic phosphomannomutase, partial (59%) PROTEINF: pfam03332, PMM, Eukaryotic phosphomannomutase. This enzyme EC:5.4.2.8 is involved in the synthesis of the GDP-mannose and dolichol-phosphate-mannose required for a number of critical mannosyl transfer reactions ATH: eukaryotic phosphomannomutase family protein, contains Pfam profile: PF03332 eukaryotic phospho…	0.0191287		-0.052035	0.0298214		-0.039437	0.0742651		-0.0192391		0.0324587	-0.201484		-0.0286205	0.103572
10.1	STMIS57	homologue to UP|Q6IVK5 (Q6IVK5) UDP-glucuronate decarboxylase 1 , complete PROTEINF: pfam01370, Epimerase, NAD dependent epimerase/dehydratase family. This family of proteins utilise NAD as a cofactor. The proteins in this family use nucleotide-sugar substrates for a variety of chemical reactions ATH: NAD-dependent epimerase/dehydratase family protein, similar to UDP-glucuronic acid decarboxylase…	-0.158315		-0.325401	-0.135507		-0.430431	-0.169116		-0.33644		-0.0506145	0.0932094		-0.122857	-0.0834525
10.1	STMJA68	similar to UP|AGM1_ARATH (P57750) Probable phosphoacetylglucosamine mutase (PAGM) (Acetylglucosamine phosphomutase) (N-acetylglucosamine-phosphate mutase) (DNA-damage-repair/toleration protein DRT101) , partial (82%) PROTEINF: ATH: phosphoglucosamine mutase-related, similar to SP:Q9P4V2 Phosphoacetylglucosamine mutase (EC 5.4.2.3) (PAGM) (Acetylglucosamine phosphomutase) (N-acetylglucosamine-phos…	-0.0402576		-0.140237	0.0316337		-0.372581	-0.000232186		-0.120922		-0.0664584	-0.0868851		-0.0162654	-0.0236834
10.1	STMJB15	homologue to UP|Q6J1L7 (Q6J1L7) GDP-mannose pyrophosphorylase , complete PROTEINF: pfam00483, NTP_transferase, Nucleotidyl transferase. This family includes a wide range of enzymes which transfer nucleotides onto phosphosugars ATH: EMB101;GMP1;SOZ1;VTC1;CYTOKINESIS DEFECTIVE 1;EMBRYO DEFECTIVE 101;GDP-MANNOSE PYROPHOSPHORYLASE 1;SENSITIVE TO OZONE 1;VITAMIN C DEFECTIVE 1;GDP-mannose pyrophosphory…	-0.0103944		-0.212163	-0.081243		-0.146183	-0.0896451		-0.155754		-0.095875	0.0788489		-0.26188	0.00546914
10.1	STMJC93	similar to TIGR_Osa1|9629.m00287 Phosphomannose isomerase type I, partial (35%) PROTEINF: pfam01238, PMI_typeI, Phosphomannose isomerase type I ATH: phosphomannose isomerase type I family protein, contains Pfam profile: PF01238 phosphomannose isomerase type I	0.0805139		-0.159168	-0.115408		0.134214	0.0362874		-0.218383		0.130275	0.0687638		0.271726	0.102943
10.1	STMJO82	homologue to UP|Q6IVK5 (Q6IVK5) UDP-glucuronate decarboxylase 1 , partial (20%) PROTEINF: pfam01370, Epimerase, NAD dependent epimerase/dehydratase family. This family of proteins utilise NAD as a cofactor. The proteins in this family use nucleotide-sugar substrates for a variety of chemical reactions ATH: NAD-dependent epimerase/dehydratase family protein, similar to UDP-glucuronic acid decarbox…	0.0214678		-0.0175634	0.0593426		0.0636367	0.267025		-0.0541887		0.117441	0.268182		0.0370439	0.35114
10.2	STMCX22	similar to GB|AAM62930.1|21553837|AY085712 phytochelatin synthetase-like protein {Arabidopsis thaliana;} , partial (88%) PROTEINF: pfam04833, Phytochel_synth, Phytochelatin synthetase-like conserved region. Family of plant proteins believed to be phytochelatin synthetases. This enzyme is found in certain plants and yeast and is responsible for the production of phytochelatins, small ATH: phytoche…	0.131586		0.380643	0.17386		0.229872	0.0216075		0.304521		0.222446	0.319427		0.124208	0.107104
10.2	STMCZ18	similar to UP|O04890 (O04890) Endo-1,4-beta-glucanase , complete PROTEINF: pfam00759, Glyco_hydro_9, Glycosyl hydrolase family 9 ATH: endo-1,4-beta-glucanase KORRIGAN (KOR) / cellulase (OR16pep), identical to endo-1,4-beta-D-glucanase KORRIGAN (Arabidopsis thaliana) GI:3978258; similar to endo-1,4-beta-D-glucanase; cellulase GI:5689613 from (Brassica napus); identical to cDNA cellulase	0.166828		0.19137	0.2323		0.2323	0.0216399		0.485759		-0.00222048	0.242007		-0.39036	-0.0787028
10.2	STMDE58	similar to GB|AAM62930.1|21553837|AY085712 phytochelatin synthetase-like protein {Arabidopsis thaliana;} , partial (88%) PROTEINF: pfam04833, Phytochel_synth, Phytochelatin synthetase-like conserved region. Family of plant proteins believed to be phytochelatin synthetases. This enzyme is found in certain plants and yeast and is responsible for the production of phytochelatins, small ATH: phytoche…	-0.101494		-0.097952	-0.0119035		-0.284107	-0.261916		-0.0481377		-0.126049	-0.200568		0.00650771	-0.0564847
10.2	STMDI87	UP|Q6XP45 (Q6XP45) Cellulose synthase (Fragment), complete PROTEINF: ATH: cellulose synthase, catalytic subunit (Ath-A), identical to gi:2827141	0.00223204		-0.0346301	-0.179232		-0.538367	-0.326388		-0.212172		0.18442	0.0433196		-0.381135	-0.331458
10.2	STMEQ79	similar to TIGR_Ath1|At5g17420.1 68418.m02044 cellulose synthase, catalytic subunit (IRX3) identical to gi:5230423, partial (27%) PROTEINF: pfam03552, Cellulose_synt, Cellulose synthase. Cellulose, an aggregate of unbranched polymers of beta-1,4-linked glucose residues, is the major component of wood and thus paper, and is synthesised by plants, most algae, some bacteria and fungi, and even s ATH…	-0.187398		-0.130289	-0.219345		-0.179874	-0.0189921		-0.141269		-0.234327	0.061175		-0.0394056	0.00934226
10.2	STMGM40	PROTEINF: ATH: glycosyl transferase family 2 protein, similar to beta-(1-3)-glucosyl transferase GB:AAC62210 GI:3687658 from (Bradyrhizobium japonicum), cellulose synthase from Agrobacterium tumeficiens (gi:710492) and Agrobacterium radiobacter (gi:710493); contains Pfa	0.0646877		-0.049305	-0.412022		-0.0268032	0.173468		-0.177842		0.117274	-0.37855		-0.217327	-0.147732
10.2	STMGU11	similar to UP|Q6V4S2 (Q6V4S2) Glycosyltransferase 10, partial (72%) PROTEINF: pfam00535, Glycos_transf_2, Glycosyl transferase. Diverse family, transferring sugar from UDP-glucose, UDP-N-acetyl- galactosamine, GDP-mannose or CDP-abequose, to a range of substrates including cellulose, dolichol phosphate and teichoic acids ATH: glycosyl transferase family 2 protein, similar to beta-(1-3)-glucosyl t…	0.191186		0.19957	0.163076		1.58797	1.01806		-0.0124566		0.294991	0.329217		1.24171	1.2972
10.2	STMIC44	UP|Q6XP44 (Q6XP44) Cellulose synthase (Fragment), complete PROTEINF: pfam03552, Cellulose_synt, Cellulose synthase. Cellulose, an aggregate of unbranched polymers of beta-1,4-linked glucose residues, is the major component of wood and thus paper, and is synthesised by plants, most algae, some bacteria and fungi, and even s ATH: cellulose synthase, catalytic subunit, putative, similar to cellulose…	0.0494756		-0.0135809	0.0190357		0.165535	-0.0480422		-0.207873		0.219036	0.212216		-0.0288003	0.115478
10.2	STMIL73	homologue to UP|Q9AXK0 (Q9AXK0) Cellulose synthase CesA-1, partial (21%) PROTEINF: pfam03552, Cellulose_synt, Cellulose synthase. Cellulose, an aggregate of unbranched polymers of beta-1,4-linked glucose residues, is the major component of wood and thus paper, and is synthesised by plants, most algae, some bacteria and fungi, and even s ATH: cellulose synthase, catalytic subunit (IRX1), nearly id…	0.0883171		0.0990013	0.104618		-0.233915	0.131491		0.0301311		0.102269	0.0813642		-0.340796	-0.033544
10.2	STMJJ83	similar to UP|CBL4_ARATH (Q9LFW3) COBRA-like protein 4 precursor, partial (18%) PROTEINF: ATH: Encodes a member of the COBRA family, similar to phytochelatin synthetase. Involved in secondary cell wall biosynthesis. Mutants make smaller plants with reduced levels of cellulose and cell wall sugars.	-0.0716444		-0.10312	-0.155034		-0.216472	-0.204277		-0.124299		-0.0743956	0.00993582		-0.0456982	-0.128997
10.2	STMJK10	weakly similar to UP|Q8LK25 (Q8LK25) Cellulose synthase catalytic subunit (Fragment), partial (48%) PROTEINF: pfam03552, Cellulose_synt, Cellulose synthase. Cellulose, an aggregate of unbranched polymers of beta-1,4-linked glucose residues, is the major component of wood and thus paper, and is synthesised by plants, most algae, some bacteria and fungi, and even s ATH: cellulose synthase family pr…	-0.120623		-0.173024	-0.343931		0.108498	-0.240478		-0.283414		-0.379572	-0.295606		-0.163381	-0.183564
10.2	STMJM75	similar to UP|Q9T0B2 (Q9T0B2) Cellulose synthase catalytic subunit-like protein, partial (23%) PROTEINF: pfam03552, Cellulose_synt, Cellulose synthase. Cellulose, an aggregate of unbranched polymers of beta-1,4-linked glucose residues, is the major component of wood and thus paper, and is synthesised by plants, most algae, some bacteria and fungi, and even s ATH: cellulose synthase family protein…	-0.174357		-0.202727	-0.194374		0.100926	-0.0562877		-0.211867		0.0368815	0.144367		0.288082	0.223209
10.2	STMJN75	UP|O04890 (O04890) Endo-1,4-beta-glucanase , complete PROTEINF: pfam00759, Glyco_hydro_9, Glycosyl hydrolase family 9 ATH: endo-1,4-beta-glucanase KORRIGAN (KOR) / cellulase (OR16pep), identical to endo-1,4-beta-D-glucanase KORRIGAN (Arabidopsis thaliana) GI:3978258; similar to endo-1,4-beta-D-glucanase; cellulase GI:5689613 from (Brassica napus); identical to cDNA cellulase	0.0488331		-0.155098	-0.261633		-0.301638	-0.234146		-0.123912		0.0185064	0.0890895		-0.492837	-0.201244
10.3	STMCN24	similar to TIGR_Ath1|At5g16890.1 68418.m01980 exostosin family protein contains Pfam profile: PF03016 Exostosin family, partial (17%) PROTEINF: ATH: exostosin family protein, contains Pfam profile: PF03016 Exostosin family	0.00644687		-0.276758	-0.0446514		-0.332788	-0.112408		-0.107343		0.00930363	-0.0828762		-0.134478	0.0315675
10.3	STMDE42	homologue to UP|Q8VXF9 (Q8VXF9) Alpha-1,4-fucosyltransferase, partial (51%) PROTEINF: ATH: ATFUT13;FT4-M;FUCTC;alpha-(1,4)-fucosyltransferase / galactoside 3(4)-L-fucosyltransferase (FUT13) (FucTC), identical to SP:Q9C8W3 Alpha-(1,4)-fucosyltransferase (EC 2.4.1.-) (FT4-M) (Galactoside 3(4)- L-fucosyltransferase) (FucTC) (AtFUT13) {Arabidopsis	-0.100027		-0.230999	-0.216906		-0.072556	0.0532267		-0.251495		-0.00835259	-0.0871057		-0.0485996	0.0937011
10.3	STMGV50	similar to TIGR_Ath1|At1g26810.1 68414.m03267 galactosyltransferase family protein contains Pfam profile: PF01762 galactosyltransferase, partial (21%) PROTEINF: smart00276, GLECT, Galectin; Galectin - galactose-binding lectin ATH: galactosyltransferase family protein, contains Pfam profile: PF01762 galactosyltransferase	-0.0684018		-0.0662877	-0.00788956		-0.17311	0.0682947		0.0255619		0.147624	0.123203		-0.127641	-0.0585569
10.3	STMGV53	similar to TIGR_Ath1|At2g22900.1 68415.m02718 galactosyl transferase GMA12/MNN10 family protein very low similarity to alpha-1,2-galactosyltransferase, Schizosaccharomyces pombe [SP|Q09174], partial (12%) PROTEINF: ATH: galactosyl transferase GMA12/MNN10 family protein, very low similarity to alpha-1,2-galactosyltransferase, Schizosaccharomyces pombe (SP:Q09174)	0.0166031		-0.279757	-0.0761094		0.0623898	0.515789		0.0771529		0.00235469	0.152013		0.0548156	0.714889
10.3	STMGW50	weakly similar to UP|Q7X9N4 (Q7X9N4) Galactomannan galactosyltransferase, partial (71%) PROTEINF: ATH: galactosyl transferase GMA12/MNN10 family protein, very low similarity to alpha-1,2-galactosyltransferase, Schizosaccharomyces pombe (SP:Q09174)	-0.113576		-0.180956	-0.139514		0.290696	-0.0476816		-0.231682		-0.127234	-0.250621		0.0711543	-0.136528
10.3	STMIB34	similar to TIGR_Ath1|At1g74380.1 68414.m08617 galactosyl transferase GMA12/MNN10 family protein very low similarity to alpha-1,2-galactosyltransferase, Schizosaccharomyces pombe [SP|Q09174], partial (93%) PROTEINF: pfam05637, Glyco_transf_34, galactosyl transferase GMA12/MNN10 family. This family contains a number of glycosyltransferase enzymes that contain a DXD motif. This family includes a num…	-0.0740275		0.502079	-0.0673554		0.198651	-0.13415		-0.0801733		0.438657	-0.0524185		0.0893193	-0.14667
10.3	STMJO02	similar to TIGR_Ath1|At2g20370.1 68415.m02378 exostosin family protein contains Pfam profile: PF03016 Exostosin family, partial (41%) PROTEINF: pfam03016, Exostosin, Exostosin family. The EXT family is a family of tumour suppressor genes. Mutations of EXT1 on 8q24.1, EXT2 on 11p11-13, and EXT3 on 19p have been associated with the autosomal dominant disorder known as hereditary multiple exostoses …	0.0633378		0.551081	0.115837		-0.112714	0.0225447		0.0160531		0.772243	0.260312		-0.143292	0.00802969
10.3	STMJO11	similar to TIGR_Ath1|At3g45400.1 68416.m04901 exostosin family protein contains Pfam profile: PF03016 Exostosin family, partial (51%) PROTEINF: pfam03016, Exostosin, Exostosin family. The EXT family is a family of tumour suppressor genes. Mutations of EXT1 on 8q24.1, EXT2 on 11p11-13, and EXT3 on 19p have been associated with the autosomal dominant disorder known as hereditary multiple exostoses …	-0.010634		0.0661084	0.0328923		-0.0750243	-0.461022		0.127917		0.0546674	-0.0678704		-0.20755	-0.283377
10.4	STMGO52	similar to TIGR_Ath1|At3g25140.1 68416.m03139 glycosyl transferase family 8 protein contains Pfam profile: PF01501 glycosyl transferase family 8, partial (88%) PROTEINF: pfam01501, Glyco_transf_8, Glycosyl transferase family 8. This family includes enzymes that transfer sugar residues to donor molecules. Members of this family are involved in lipopolysaccharide biosynthesis and glycogen synthesis…	0.0621201		0.368507	0.162389		-0.0262343	0.106022		-0.0449617		0.491534	0.34009		0.15803	0.0905916
10.5	STMDU65	UP|UPT2_SOLTU (Q8RU27) Alpha-1,4-glucan-protein synthase [UDP-forming] 2 (UDP-glucose:protein transglucosylase 2) (UPTG 2) , complete PROTEINF: pfam03214, RGP, Reversibly glycosylated polypeptide ATH: reversibly glycosylated polypeptide-2 (RGP2), identical to reversibly glycosylated polypeptide-2 (Arabidopsis thaliana) GI:2317731	0.194416		0.837196	0.49974		0.413724	0.0066223		0.300272		0.416043	0.724631		0.356616	0.0269502
10.5	STMEF38	similar to TIGR_Ath1|At4g14900.1 68417.m02288 hydroxyproline-rich glycoprotein family protein , partial (76%) PROTEINF: ATH: hydroxyproline-rich glycoprotein family protein, identical to hydroxyproline-rich glycoprotein (Arabidopsis thaliana) gi:9293881:dbj:BAB01784	-0.1599		-0.228784	0.120642		-0.49953	-0.0996221		-0.224303		-0.345609	-0.288977		-0.0330107	-0.38841
10.5	STMEI16	UP|UPT2_SOLTU (Q8RU27) Alpha-1,4-glucan-protein synthase [UDP-forming] 2 (UDP-glucose:protein transglucosylase 2) (UPTG 2) , complete PROTEINF: pfam03214, RGP, Reversibly glycosylated polypeptide ATH: reversibly glycosylated polypeptide-2 (RGP2), identical to reversibly glycosylated polypeptide-2 (Arabidopsis thaliana) GI:2317731	0.00110184		0.270532	0.0162951		-0.103134	-0.165399		-0.336786		0.323003	0.325041		0.1533	-0.0077499
10.5	STMEI26	similar to GB|AAK55685.1|14190409|AF378882 AT3g60900/T4C21_310 {Arabidopsis thaliana;} , partial (80%) PROTEINF: smart00554, FAS1, Four repeated domains in the Fasciclin I family of proteins, present in many other contexts ATH: fasciclin-like arabinogalactan-protein (FLA10)	0.0904903		-0.512054	0.089782		-0.442265	0.0263828		0.179094		-0.529437	0.126976		-0.634331	0.0837306
10.5	STMEP76	homologue to UP|Q40142 (Q40142) Cell wall protein precursor, partial (78%) PROTEINF: pfam07172, GRP, Glycine rich protein family. This family of proteins includes several glycine rich proteins as well as two nodulins 16 and 24. The family also contains proteins that are induced in response to various stresses ATH: ribosomal protein L33 family protein, ribosomal protein L33, Rickettsia prowazekii,…	-0.599062		0.56343	-0.0496233		0.10612	0.0410236		-0.461905		-0.840249	-0.68493		0.267464	-0.792726
10.5	STMGJ13	weakly similar to UP|Q8IHE7 (Q8IHE7) AT08590p, partial (4%) PROTEINF: ATH: hydroxyproline-rich glycoprotein family protein, identical to hydroxyproline-rich glycoprotein (Arabidopsis thaliana) gi:9293881:dbj:BAB01784	-0.0777658		-0.0282187	-0.082227		0.277659	0.182828		0.214325		-0.113016	-0.0512045		-0.100297	-0.0817613
10.5	STMGL17	UP|O82066 (O82066) Proline-rich protein, complete PROTEINF: pfam06735, DUF1210, Protein of unknown function (DUF1210). This family represents a conserved region within plant proline-rich proteins ATH: proline-rich family protein (PRP4), similar to proline-rich protein (Arabidopsis thaliana) gi:6782442:gb:AAF28388; contains proline-rich extensin domains, INTERPRO:IPR002965	0.0437625		-0.795526	-0.620929		-1.2828	-0.501087		-0.493813		-0.498216	-0.0954299		-0.845518	-0.531645
10.5	STMGM76	weakly similar to UP|Q9LUI1 (Q9LUI1) Extensin protein-like, partial (31%) PROTEINF: ATH: LEUCINE-RICH REPEAT/EXTENSIN 2;leucine-rich repeat family protein / extensin family protein, similar to extensin-like protein (Lycopersicon esculentum) gi:5917664:gb:AAD55979; contains leucine-rich repeats, Pfam:PF00560; contains proline rich extensin dom	0.063083		-0.0766291	-0.0545489		0.670798	0.739408		-0.100556		0.320154	0.12463		0.878809	0.989716
10.5	STMGR03	similar to UP|Q7Y250 (Q7Y250) Arabinogalactan protein, partial (72%) PROTEINF: smart00554, FAS1, Four repeated domains in the Fasciclin I family of proteins, present in many other contexts ATH: fasciclin-like arabinogalactan-protein (FLA11)	-0.0892495		-0.240594	-0.0576655		-0.0597059	0.114318		-0.163926		-0.113801	-0.08311		-0.104618	0.094357
10.5	STMGX29	similar to UP|Q40402 (Q40402) N.plumbaginifolia extensin (ext) precursor, partial (28%) PROTEINF: ATH: expressed protein	-0.0472907		0.212777	-0.785713		0.342654	-0.00613448		0.156638		0.859959	-0.0712295		1.14133	0.966367
10.5	STMHH75	homologue to UP|Q9ZR33 (Q9ZR33) Reversibly glycosylated polypeptide, partial (28%) PROTEINF: pfam03214, RGP, Reversibly glycosylated polypeptide ATH: RGP;REVERSIBLY GLYCOSYLATED POLYPEPTIDE 3;reversibly glycosylated polypeptide-3 (RGP3), nearly identical to reversibly glycosylated polypeptide-3 (Arabidopsis thaliana) GI:11863238; contains non-consensus GA-donor splice site at intron 2	0.117784		0.290949	0.197146		0.124215	0.0170699		0.102418		0.43831	0.341615		0.0632916	0.1637
10.5	STMHV52	homologue to UP|Q09082 (Q09082) Extensin (Class I), partial (21%) PROTEINF: ATH:	-0.0634352		-0.371125	-0.52789		-0.220935	-0.20865		-0.205824		-0.175681	-0.473716		0.0323932	-0.250696
10.5	STMHV77	similar to UP|Q6QNA3 (Q6QNA3) Proline-rich protein 1, partial (92%) PROTEINF: ATH: pollen Ole e 1 allergen and extensin family protein, contains Pfam domain, PF01190: Pollen proteins Ole e I family	-0.161235		-0.474009	-0.334528		-0.256702	0.0182961		-0.330426		-0.125536	-0.134155		-0.186167	-0.0799787
10.5	STMHZ32	homologue to UP|Q09084 (Q09084) Extensin (Class II) precursor, partial (26%) PROTEINF: ATH: LEUCINE-RICH REPEAT/EXTENSIN 2;leucine-rich repeat family protein / extensin family protein, similar to extensin-like protein (Lycopersicon esculentum) gi:5917664:gb:AAD55979; contains leucine-rich repeats, Pfam:PF00560; contains proline rich extensin dom	-0.0736501		-0.350937	-0.304294		-0.207287	0.065075		-0.245697		-0.116751	-0.211878		-0.0578978	-0.197162
10.5	STMHZ95	similar to UP|Q6J192 (Q6J192) Fasciclin-like AGP 12, partial (73%) PROTEINF: ATH: FLA7;fasciclin-like arabinogalactan-protein (FLA7), identical to gi_13377782_gb_AAK20860 or fasciclin-like arabinogalactan-protein (FLA7), identical to gi_13377782_gb_AAK20860	0.0594131		-0.457385	0.0705008		-0.413797	0.0788052		0.00869264		-0.0923936	0.26448		-0.267347	0.253822
10.5	STMIA95	homologue to UP|Q40402 (Q40402) N.plumbaginifolia extensin (ext) precursor, partial (33%) PROTEINF: ATH: cation efflux family protein, potential member of the cation diffusion facilitator (CDF) family, or cation efflux (CE) family, see PMID:11500563	0.129686		0.403898	-0.397911		0.65618	0.23735		0.61007		0.942435	0.239806		1.10269	0.953302
10.5	STMIB25	homologue to UP|Q40145 (Q40145) Extensin (Fragment), partial (86%) PROTEINF: ATH: tetratricopeptide repeat (TPR)-containing protein, contains Pfam profile PF00515 TPR Domain	0.0229815		0.0306291	-0.240359		0.143314	0.281714		0.0329494		0.358996	0.0582482		0.30911	0.695583
10.5	STMID44	similar to UP|Q8VWM5 (Q8VWM5) Extensin-like protein Ext1 precursor, partial (45%) PROTEINF: ATH: hydroxyproline-rich glycoprotein family protein, contains proline-rich extensin domains, INTERPRO:IPR002965	-0.0327437		0.0350996	0.0753128		-0.054592	0.160065		-0.246498		-0.0483407	-0.0540451		-0.000762031	0.0488064
10.5	STMID50	homologue to UP|Q41707 (Q41707) Extensin class 1 protein precursor, partial (56%) PROTEINF: ATH: F-box family protein, contains F-box domain Pfam:PF00646	0.0316516		-0.31735	-0.658707		-0.350342	-0.330234		-0.269523		-0.00985228	-0.315942		0.107821	-0.26538
10.5	STMII08	homologue to UP|Q09082 (Q09082) Extensin (Class I), partial (21%) PROTEINF: ATH: expressed protein	0.0986822		-0.0457817	-0.153843		-0.0889331	0.0964633		0.101821		-0.0540761	-0.2109		-0.0450911	-0.146108
10.5	STMIJ79	weakly similar to TIGR_Ath1|At1g03870.1 68414.m00371 fasciclin-like arabinogalactan-protein (FLA9) identical to gi_13377784_gb_AAK20861, partial (64%) PROTEINF: smart00554, FAS1, Four repeated domains in the Fasciclin I family of proteins, present in many other contexts ATH: FLA9;fasciclin-like arabinogalactan-protein (FLA9), identical to gi_13377784_gb_AAK20861	-0.0409933		-0.272612	-0.398066		-0.405197	0.0470325		0.151729		-0.453576	-0.31564		-0.814608	-0.262941
10.5	STMIJ81	similar to UP|Q02021 (Q02021) Glycine-rich protein, partial (95%) PROTEINF: ATH: protein kinase, putative, similar to protein kinase KIPK (KCBP-interacting protein kinase) (Arabidopsis thaliana) gi:7716430:gb:AAF68383	-0.286203		-0.160083	-0.401064		0.0882893	0.140758		-0.348542		-0.572773	-0.346396		-0.10509	-0.101271
10.5	STMIK16	similar to UP|Q43504 (Q43504) Extensin-like protein Dif10 precursor (Fragment), partial (21%) PROTEINF: ATH:	-0.0703984		-0.358077	-0.23072		-0.183458	0.109561		0.00219675		-0.0913692	-0.111144		-0.206952	-0.0877596
10.5	STMIK90	homologue to UP|Q41707 (Q41707) Extensin class 1 protein precursor, partial (56%) PROTEINF: ATH: F-box family protein, contains F-box domain Pfam:PF00646	0.0678509		-0.295034	-0.528022		-0.25998	-0.357931		-0.177213		-0.139658	-0.204635		-0.0151247	-0.253009
10.5	STMIM37	PROTEINF: ATH: hydroxyproline-rich glycoprotein family protein, contains proline-rich extensin domains, INTERPRO:IPR002965; similar to hydroxyproline-rich Glycoprotein (HRGP) (Zea mays) gi:4007865:emb:CAA10387	-0.0220042		0.0968063	0.0129716		0.0945749	-0.0850103		0.305777		0.0270179	0.0194776		-0.0750065	-0.0390928
10.5	STMIN32	similar to UP|Q9FFD2 (Q9FFD2) Amylogenin; reversibly glycosylatable polypeptide (Amylogenin), partial (78%) PROTEINF: pfam03214, RGP, Reversibly glycosylated polypeptide ATH: reversibly glycosylated polypeptide, putative, similar to reversibly glycosylatable polypeptide (RGP1) (Pisum sativum) GI:2130521; contains Pfam profile PF03214: Reversibly glycosylated polypeptide or reversibly glycosylated…	-0.061606		-0.215868	-0.0583606		-0.240902	-0.0274254		-0.233675		0.0143373	0.0955365		-0.13255	-0.117521
10.5	STMIX33	homologue to UP|Q40142 (Q40142) Cell wall protein precursor, partial (85%) PROTEINF: pfam07172, GRP, Glycine rich protein family. This family of proteins includes several glycine rich proteins as well as two nodulins 16 and 24. The family also contains proteins that are induced in response to various stresses ATH: glycine-rich protein	-0.546804		0.410815	-0.151917		0.0998421	0.10537		-0.532375		-0.672914	-0.59504		0.260484	-0.661798
10.5	STMJI39	homologue to UP|O82066 (O82066) Proline-rich protein, partial (91%) PROTEINF: pfam06735, DUF1210, Protein of unknown function (DUF1210). This family represents a conserved region within plant proline-rich proteins ATH: proline-rich family protein (PRP4), similar to proline-rich protein (Arabidopsis thaliana) gi:6782442:gb:AAF28388; contains proline-rich extensin domains, INTERPRO:IPR002965	0.0751751		-0.398876	-0.638917		-0.859828	-0.412785		-0.321995		-0.375569	-0.129221		-0.666142	-0.45557
10.5	STMJK30	similar to TIGR_Ath1|At1g53645.1 68414.m06102 hydroxyproline-rich glycoprotein family protein , partial (7%) PROTEINF: ATH: hydroxyproline-rich glycoprotein family protein	-0.269331		-0.38486	-0.347254		-0.197566	0.00469987		-0.466627		-0.0568385	-0.429857		-0.0241875	-0.128621
10.5	STMJN80	homologue to UP|Q09085 (Q09085) Hydroxyproline-rich glycoprotein (HRGP) (Fragment), partial (34%) PROTEINF: ATH:	-0.0158738		-0.309524	-0.686578		-0.310696	-0.222525		-0.234779		-0.101114	-0.419073		-0.0636783	-0.147096
10.5	STMJO89	similar to TIGR_Ath1|At4g28300.1 68417.m04052 hydroxyproline-rich glycoprotein family protein , partial (43%) PROTEINF: ATH: Encodes a protein with 13.6% proline amino acids that is predicted to localize to the cell wall. or hydroxyproline-rich glycoprotein family protein	-0.0453199		0.800106	0.116918		0.111087	-0.0347309		0.0866364		0.621575	0.210845		0.169307	0.085241
10.6	STMCE56	similar to UP|P93218 (P93218) AROGP3 , partial (53%) PROTEINF: ATH: BURP domain-containing protein / polygalacturonase, putative, similar to polygalacturonase isoenzyme 1 beta subunit (Lycopersicon esculentum) GI:170480; contains Pfam profile PF03181: BURP domain	0.0770579		-0.608167	0.214529		-0.0451487	0.568153		0.199575		-0.37309	0.123977		-0.294264	0.504061
10.6	STMCE92	similar to TIGR_Ath1|At3g42950.1 68416.m04511 glycoside hydrolase family 28 protein / polygalacturonase (pectinase) family protein weak similarity to polygalacturonase precursor [Cucumis melo] GI:3320460; contains PF00295: Glycosyl hydrolases family 28, p PROTEINF: ATH: glycoside hydrolase family 28 protein / polygalacturonase (pectinase) family protein, low similarity to SP:P27644 Polygalacturon…	-0.103825		0.0255546	-0.10733		-0.230975	-0.0705136		-0.207608		0.0452002	0.0165641		-0.103828	-0.0265372
10.6	STMCK43	weakly similar to UP|Q6WMU5 (Q6WMU5) Polygalacturonase-inhibiting protein precursor, partial (43%) PROTEINF: ATH: polygalacturonase inhibiting protein 2 (PGIP2), identical to polygalacturonase inhibiting protein 2 (PGIP2) (Arabidopsis thaliana) gi:7800201:gb:AAF69828; contains leucine rich-repeat (LRR) domains Pfam:PF00560, INTERPRO:IPR001611	0.0454428		0.748314	0.437959		1.4395	1.09799		0.106556		0.788709	0.501985		1.43831	1.38301
10.6	STMCL28	similar to UP|Q9FXI9 (Q9FXI9) F6F9.1 protein (At1g19940/F6F9_1), partial (87%) PROTEINF: pfam00759, Glyco_hydro_9, Glycosyl hydrolase family 9 ATH: glycosyl hydrolase family 9 protein, similar to endo-beta-1,4-D-glucanase GI:4165132 from (Lycopersicon esculentum)	0.0128139		-0.515433	-0.0496369		-0.575016	-0.114321		-0.279052		-0.175377	0.114997		-0.417166	0.0468913
10.6	STMCO27	PROTEINF: ATH: glycosyl hydrolase family 5 protein / cellulase family protein, similar to (1-4)-beta-mannan endohydrolase (Coffea arabica) GI:10178872; contains Pfam profile PF00150: Cellulase (glycosyl hydrolase family 5)	0.15226		0.500295	0.275174		0.339626	-0.0691583		0.595844		-0.143858	0.159452		-0.0127317	-0.100128
10.6	STMCV14	PROTEINF: ATH: glycosyl hydrolase family 5 protein / cellulase family protein, similar to (1-4)-beta-mannan endohydrolase (Coffea arabica) GI:10178872; contains Pfam profile PF00150: Cellulase (glycosyl hydrolase family 5)	-0.0423124		0.162438	0.015474		0.0894481	-0.0422438		0.00313996		-0.107355	0.0846575		-0.0232395	-0.120441
10.6	STMCV26	PROTEINF: ATH: glycosyl hydrolase family 5 protein / cellulase family protein, similar to (1-4)-beta-mannan endohydrolase (Coffea arabica) GI:10178872; contains Pfam profile PF00150: Cellulase (glycosyl hydrolase family 5)	-0.0596588		-0.251724	-0.0258585		-0.249305	-0.127159		-0.060121		-0.134915	-0.227881		-0.0989827	-0.0766114
10.6	STMDC68	homologue to UP|Q9M7D3 (Q9M7D3) Polygalacturonase, partial (60%) PROTEINF: ATH: polygalacturonase, putative / pectinase, putative, similar to polygalacturonase GI:7381227 from (Lycopersicon esculentum); contains Pfam profile PF00295: Glycosyl hydrolases family 28 (polygalacturonases)	0.0859315		0.0495617	0.095131		0.186818	0.247877		0.0921117		0.0710267	0.137954		0.0596762	0.269828
10.6	STMDE40	weakly similar to UP|Q9SKU9 (Q9SKU9) (1-4)-beta-mannan endohydrolase, partial (16%) PROTEINF: ATH: glycosyl hydrolase family 5 protein / cellulase family protein, similar to (1-4)-beta-mannan endohydrolase (Coffea arabica) GI:10178872; contains Pfam profile PF00150: Cellulase (glycosyl hydrolase family 5)	-0.0758956		-0.0399406	-0.104588		-0.287128	-0.0841019		-0.138846		-0.102979	0.0533152		-0.127701	-0.0277768
10.6	STMDG40	similar to TIGR_Ath1|At3g42950.1 68416.m04511 glycoside hydrolase family 28 protein / polygalacturonase (pectinase) family protein weak similarity to polygalacturonase precursor [Cucumis melo] GI:3320460; contains PF00295: Glycosyl hydrolases family 28, p PROTEINF: ATH: glycoside hydrolase family 28 protein / polygalacturonase (pectinase) family protein, low similarity to SP:P27644 Polygalacturon…	-0.009055		0.0129918	0.0773636		-0.0302569	-0.0171799		0.0654066		0.0028961	-0.117728		-0.0760163	-0.193275
10.6	STMDG55	similar to UP|O23243 (O23243) Beta-galactosidase like protein , partial (53%) PROTEINF: pfam01301, Glyco_hydro_35, Glycosyl hydrolases family 35 ATH: beta-galactosidase, putative / lactase, putative, similar to beta-galactosidase precursor SP:P48980 from (Lycopersicon esculentum) or beta-galactosidase, putative / lactase, putative, similar to beta-galactosidase precursor SP:P48980 from (Lycopersi…	-0.0805976		-0.0569388	0.123929		0.116948	0.181684		-0.0928557		0.026768	-0.254214		0.0800379	-0.0342343
10.6	STMEA11	similar to UP|Q76MS5 (Q76MS5) LEXYL1 protein, partial (58%) PROTEINF: ATH: glycosyl hydrolase family 3 protein	-0.256767		-1.1541	-0.599079		-0.486046	-0.631758		-0.210924		-1.23913	-0.593388		-0.927943	-0.914046
10.6	STMEA15	similar to UP|Q76MS5 (Q76MS5) LEXYL1 protein, partial (58%) PROTEINF: ATH: glycosyl hydrolase family 3 protein	-0.199257		-1.1203	-0.596295		-0.465284	-0.479862		-0.375816		-1.16435	-0.523836		-0.828011	-0.758889
10.6	STMEA22	similar to UP|Q76MS5 (Q76MS5) LEXYL1 protein, partial (58%) PROTEINF: ATH: glycosyl hydrolase family 3 protein	-0.274479		0.152395	-0.225106		-0.55873	-0.630837		-0.305847		0.192083	0.0471359		-0.202018	-0.5964
10.6	STMEF73	similar to TIGR_Ath1|At4g23820.1 68417.m03425 glycoside hydrolase family 28 protein / polygalacturonase (pectinase) family protein weak similarity to polygalacturonase PG1 [Glycine max] GI:5669846; contains PF00295: Glycosyl hydrolases family 28 , partial PROTEINF: ATH: glycoside hydrolase family 28 protein / polygalacturonase (pectinase) family protein, weak similarity to polygalacturonase PG1 (…	0.0715773		1.49406	-0.264088		1.49513	-0.603106		0.614652		0.121962	-0.515864		1.56863	-0.863587
10.6	STMEK70	weakly similar to TIGR_Ath1|At1g49320.1 68414.m05528 BURP domain-containing protein similarity to SP|Q08298 Dehydration-responsive protein RD22 precursor {Arabidopsis thaliana}; contains Pfam profile PF03181: BURP domain, partial (11%) PROTEINF: pfam03181, BURP, BURP domain. The BURP domain is found at the C-terminus of several different plant proteins. It was named after the proteins in which it…	-0.0323998		-0.11084	-0.0085339		-0.132392	0.039676		-0.0541829		-0.0559943	0.108018		-0.115904	-0.0638111
10.6	STMEN03	similar to UP|Q9M3D5 (Q9M3D5) Pectate lyase-like protein, partial (88%) PROTEINF: smart00656, Amb_all, Amb_all domain ATH: pectate lyase family protein, similar to pollen allergen Amb a 1.3 SP:P27761 from (Ambrosia artemisiifolia) or pectate lyase family protein, similar to pollen allergen Amb a 1.3 SP:P27761 from (Ambrosia artemisiifolia)	0.122185		0.13248	-0.00886576		0.176071	-0.0391157		0.0922386		0.0552962	0.123627		0.241117	0.0381593
10.6	STMEP57	homologue to UP|Q6RHX7 (Q6RHX7) Xyloglucan endotransglucosylase-hydrolase XTH9, partial (34%) PROTEINF: pfam06955, XET_C, Xyloglucan endo-transglycosylase (XET) C-terminus. This family represents the C-terminus (approximately 60 residues) of plant xyloglucan endo-transglycosylase (XET). Xyloglucan is the predominant hemicellulose in the cell walls of most d ATH: xyloglucan:xyloglucosyl transferas…	-0.00209136		0.097985	0.0607341		-0.12872	-0.142064		0.0050142		-0.0831474	-0.0251103		-0.201964	-0.306187
10.6	STMER12	similar to UP|Q93X57 (Q93X57) Beta-galactosidase , partial (57%) PROTEINF: pfam01301, Glyco_hydro_35, Glycosyl hydrolases family 35 ATH: beta-galactosidase, putative / lactase, putative, similar to Beta-galactosidase precursor SP:P48980 from (Lycopersicon esculentum)	0.0613785		0.0381709	0.117059		0.22803	-0.120766		0.311322		-0.0774397	-0.0509715		0.145713	-0.170948
10.6	STMER84	similar to UP|Q9SEH8 (Q9SEH8) Mannosyl-oligosaccharide 1,2-alpha-mannosidase , partial (87%) PROTEINF: pfam01532, Glyco_hydro_47, Glycosyl hydrolase family 47. Members of this family are alpha-mannosidases that catalyse the hydrolysis of the terminal 1,2-linked alpha-D-mannose residues in the oligo-mannose oligosaccharide Man(9)(GlcNAc)(2) ATH: mannosyl-oligosaccharide 1,2-alpha-mannosidase, puta…	0.0867738		0.29047	0.0305296		0.472618	0.103272		0.176567		0.102594	0.133625		0.406271	0.224351
10.6	STMEW04	homologue to UP|Q9ZPI8 (Q9ZPI8) Polygalacturonase, partial (70%) PROTEINF: pfam00295, Glyco_hydro_28, Glycosyl hydrolases family 28. Glycosyl hydrolase family 28 includes polygalacturonase EC:3.2.1.15 as well as rhamnogalacturonase A(RGase A), EC:3.2.1.-. These enzymes is important in cell wall metabolism ATH: glycoside hydrolase family 28 protein / polygalacturonase (pectinase) family protein, s…	0.111047		-0.0213746	0.056985		-0.456794	0.0584355		0.00705231		-0.0309923	-0.0218518		-0.0608103	0.0364494
10.6	STMGA90	homologue to UP|BGAL_LYCES (P48980) Beta-galactosidase precursor (Lactase) (Acid beta-galactosidase) (Exo-(1-->4)-beta-D-galactanase) , partial (19%) PROTEINF: pfam02140, Gal_Lectin, Galactose binding lectin domain ATH: beta-galactosidase, putative / lactase, putative, similar to beta-galactosidase precursor SP:P48980 from (Lycopersicon esculentum)	-0.0147417		0.153534	0.162652		0.481344	0.0533311		0.478965		-0.227429	-0.19206		-0.00911884	-0.233571
10.6	STMGG78	similar to UP|Q93XJ1 (Q93XJ1) Pectate lyase, partial (95%) PROTEINF: smart00656, Amb_all, Amb_all domain ATH: pectate lyase family protein, similar to pectate lyase GI:14289169 from (Salix gilgiana)	0.0427888		-0.440812	0.220601		-0.0131763	0.463864		0.0780825		-0.549633	0.120933		-0.548318	0.203514
10.6	STMGL07	homologue to UP|Q6U7H9 (Q6U7H9) Pectate lyase, partial (87%) PROTEINF: smart00656, Amb_all, Amb_all domain ATH: pectate lyase family protein, similar to pectate lyase GP:14289169 from (Salix gilgiana)	-0.338002		-1.06245	-0.620484		-0.905347	-0.50547		-0.781243		-0.620215	-0.496299		-0.82681	-0.710768
10.6	STMGL29	weakly similar to TIGR_Ath1|At4g39010.1 68417.m05526 glycosyl hydrolase family 9 protein endo-1,4-beta-glucanase precursor - Fragariax ananassa, PID:g3549291, partial (47%) PROTEINF: pfam00759, Glyco_hydro_9, Glycosyl hydrolase family 9 ATH: glycosyl hydrolase family 9 protein, endo-1,4-beta-glucanase precursor - Fragariax ananassa, PID:g3549291	0.0061964		-0.0752368	-0.098411		-0.120937	0.0575129		0.215891		-0.261163	-0.142309		-0.243275	-0.181839
10.6	STMGQ22	homologue to UP|Q9ZSP9 (Q9ZSP9) Endo-beta-1,4-D-glucanase, complete PROTEINF: ATH: endo-1,4-beta-glucanase, putative / cellulase, putative, similar to endo-beta-1,4-glucanase GI:4972236 from (Fragaria x ananassa) (Plant Mol. Biol. 40, 323-332 (1999))	0.0199026		-0.256606	0.0535778		0.447435	0.437147		-0.116625		0.0414621	0.300843		0.383435	0.615299
10.6	STMGR50	similar to UP|Q9ZRV9 (Q9ZRV9) Beta-galactosidase , partial (71%) PROTEINF: ATH: beta-galactosidase, putative / lactase, putative, similar to beta-galactosidase (Lycopersicon esculentum) GI:7939619, beta-galactosidase BG1 GI:15081596 from (Vitis vinifera); contains Pfam profile PF01301: Glycosyl hydrolases family 35	-0.124382		-0.292231	-0.258414		0.264833	-0.0537946		-0.247529		-0.451612	-0.14279		-0.243773	-0.221209
10.6	STMGT42	homologue to UP|Q40160 (Q40160) Polygalacturonase inhibitor protein precursor, partial (94%) PROTEINF: ATH: polygalacturonase inhibiting protein 1 (PGIP1), identical to polygalacturonase inhibiting protein 1 (PGIP1) (Arabidopsis thaliana) gi:7800199:gb:AAF69827; contains leucine rich-repeat (LRR) domains Pfam:PF00560, INTERPRO:IPR001611	0.0961796		-0.173456	0.112564		-0.0827197	-0.0384466		-0.0573297		0.361102	0.200783		0.402941	0.572562
10.6	STMGU41	homologue to UP|PE18_LYCES (P24396) Probable pectate lyase P18 precursor (Style development-specific protein 9612) , partial (95%) PROTEINF: pfam00544, Pec_lyase_C, Pectate lyase. This enzyme forms a right handed beta helix structure. Pectate lyase is an enzyme involved in the maceration and soft rotting of plant tissue ATH: pectate lyase family protein, similar to pectate lyase GP:14289169 from …	0.089739		0.213254	-0.0217325		0.709061	0.112251		0.0657252		0.066357	-0.160905		1.01683	-0.135278
10.6	STMGW15	similar to UP|Q94FT5 (Q94FT5) Pectate lyase (Fragment), complete PROTEINF: smart00656, Amb_all, Amb_all domain ATH: pectate lyase family protein	0.032369		-0.683396	-0.058704		-0.127775	0.522541		-0.0815796		-0.379527	0.194732		-0.332496	0.580846
10.6	STMHA23	homologue to GB|AAF70821.1|7939617|AF154420 beta-galactosidase {Lycopersicon esculentum;} , partial (22%) PROTEINF: pfam01301, Glyco_hydro_35, Glycosyl hydrolases family 35 ATH: beta-galactosidase, putative / lactase, putative, similar to beta-galactosidase GI:7939617 from (Lycopersicon esculentum)	-0.125688		-0.0172465	0.0431924		0.367972	0.0907488		0.0901257		-0.103557	0.0233694		0.113054	0.0879747
10.6	STMHE54	homologue to UP|Q9M7D3 (Q9M7D3) Polygalacturonase, partial (47%) PROTEINF: ATH: polygalacturonase, putative / pectinase, putative, similar to polygalacturonase GI:7381227 from (Lycopersicon esculentum); contains Pfam profile PF00295: Glycosyl hydrolases family 28 (polygalacturonases)	0.0910383		-0.167537	-0.033871		-0.0749252	0.156642		-0.215195		0.0470348	0.0102647		0.0460525	0.287863
10.6	STMHG84	homologue to UP|Q9M7D3 (Q9M7D3) Polygalacturonase, partial (82%) PROTEINF: ATH: polygalacturonase, putative / pectinase, putative, similar to polygalacturonase GI:7381227 from (Lycopersicon esculentum); contains Pfam profile PF00295: Glycosyl hydrolases family 28 (polygalacturonases)	0.134577		0.152158	0.160039		0.178962	0.179181		0.314797		0.0530054	0.210895		-0.0321201	0.23172
10.6	STMHW95	weakly similar to TIGR_Ath1|At1g13130.1 68414.m01522 glycosyl hydrolase family 5 protein / cellulase family protein , partial (32%) PROTEINF: ATH: glycosyl hydrolase family 5 protein / cellulase family protein, contains Pfam profile: PF00150 cellulase (glycosyl hydrolase family 5)	0.0143682		0.0435188	-0.0449175		0.21766	0.0343312		0.0635355		-0.0416628	0.0279941		-0.0294104	-0.050843
10.6	STMIG22	homologue to UP|Q6RHY0 (Q6RHY0) Xyloglucan endotransglucosylase-hydrolase XTH3, partial (70%) PROTEINF: pfam00722, Glyco_hydro_16, Glycosyl hydrolases family 16 ATH: xyloglucan:xyloglucosyl transferase, putative / xyloglucan endotransglycosylase, putative / endo-xyloglucan transferase, putative (XTR6), identical to xyloglucan endotransglycosylase-related protein GI:1244758 from (Arabidopsis thali…	0.131363		0.41925	-0.117922		-0.151528	0.183977		0.0926299		0.552816	-0.167113		-0.20499	-0.535629
10.6	STMIH65	homologue to UP|P93217 (P93217) AROGP2 , partial (30%) PROTEINF: pfam03181, BURP, BURP domain. The BURP domain is found at the C-terminus of several different plant proteins. It was named after the proteins in which it was first identified: the BNM2 clone-derived protein from Brassica napus; USPs and USP-like proteins; ATH: BURP domain-containing protein / polygalacturonase, putative, similar to …	-0.0582708		-0.561044	-0.116079		-0.226117	0.14789		-0.18899		-0.1643	-0.0882935		-0.202484	0.292126
10.6	STMIH73	similar to UP|Q8GTJ0 (Q8GTJ0) Xyloglucan endotransglycosylase, partial (50%) PROTEINF: pfam00722, Glyco_hydro_16, Glycosyl hydrolases family 16 ATH: xyloglucan:xyloglucosyl transferase, putative / xyloglucan endotransglycosylase, putative / endo-xyloglucan transferase, putative (XTR6), identical to xyloglucan endotransglycosylase-related protein GI:1244758 from (Arabidopsis thaliana)	-0.0251238		-0.00728464	0.152977		-0.148007	-0.153842		0.0499857		0.0339187	-0.149621		-0.00833242	-0.0644504
10.6	STMIJ58	homologue to UP|Q40161 (Q40161) Polygalacturonase isoenzyme 1 beta subunit precursor , partial (53%) PROTEINF: ATH: BURP domain-containing protein / polygalacturonase, putative, similar to polygalacturonase isoenzyme 1 beta subunit (Lycopersicon esculentum) GI:170480; contains Pfam profile PF03181: BURP domain	0.117024		-0.744443	-0.0278499		-0.263002	0.369316		0.0293014		-0.352893	0.173705		-0.350171	0.529456
10.6	STMIK58	similar to UP|PEL8_ARATH (Q9M8Z8) Probable pectate lyase 8 precursor , partial (14%) PROTEINF: ATH: pectate lyase family protein, similar to pectate lyase GP:14531296 from (Fragaria x ananassa)	-0.104039		-0.0431208	0.0691062		0.000897373	0.10276		0.025935		0.148973	0.112308		-0.346373	0.0724673
10.6	STMIL14	PROTEINF: ATH: endo-1,4-beta-glucanase, putative / cellulase, putative, similar to endo-beta-1,4-glucanase GI:4972236 from (Fragaria x ananassa)	-0.0307045		0.0662793	-0.00515461		0.111343	0.0509352		-0.121788		0.0520933	-0.0619938		0.00461508	0.0739551
10.6	STMIQ06	homologue to UP|Q76MS4 (Q76MS4) LEXYL2 protein (Fragment), partial (49%) PROTEINF: ATH: glycosyl hydrolase family 3 protein	-0.154212		-0.963775	-0.516075		-0.339211	-0.3342		-0.348708		-0.841252	-0.550792		-0.746931	-0.67221
10.6	STMIR51	homologue to UP|Q9T0P6 (Q9T0P6) Ss-galactosidase precursor , partial (59%) PROTEINF: ATH: beta-galactosidase, putative / lactase, putative, similar to beta-galactosidase precursor SP:P48980 from (Lycopersicon esculentum)	-0.0950492		-0.174972	-0.297817		0.143473	-0.358806		-0.0940684		-0.32187	-0.332817		-0.0729922	-0.486513
10.6	STMIW70	similar to UP|Q7XAS3 (Q7XAS3) Beta-D-glucosidase, complete PROTEINF: pfam00933, Glyco_hydro_3, Glycosyl hydrolase family 3 N terminal domain ATH: glycosyl hydrolase family 3 protein, beta-D-glucan exohydrolase, Nicotiana tabacum, EMBL:AB017502 or glycosyl hydrolase family 3 protein, beta-D-glucan exohydrolase, Nicotiana tabacum, EMBL:AB017502	0.00748582		0.093216	-0.0758812		0.612913	0.216426		-0.0553018		0.106468	-0.0139658		0.631223	0.383749
10.6	STMIX30	homologue to UP|PE18_LYCES (P24396) Probable pectate lyase P18 precursor (Style development-specific protein 9612) , partial (95%) PROTEINF: pfam00544, Pec_lyase_C, Pectate lyase. This enzyme forms a right handed beta helix structure. Pectate lyase is an enzyme involved in the maceration and soft rotting of plant tissue ATH: pectate lyase family protein, similar to pectate lyase GP:14289169 from …	-0.0212631		0.0939246	0.0406894		0.215011	-0.00372302		0.00718716		-0.0438489	0.00458084		0.41871	-0.0309171
10.6	STMIY19	similar to UP|O82074 (O82074) Beta-D-glucosidase precursor , partial (18%) PROTEINF: pfam01915, Glyco_hydro_3_C, Glycosyl hydrolase family 3 C terminal domain. This domain is involved in catalysis and may be involved in binding beta-glucan. This domain is found associated with pfam00933 ATH: glycosyl hydrolase family 3 protein, beta-D-glucan exohydrolase, Nicotiana tabacum, EMBL:AB017502 or glyco…	0.043169		-0.05262	-0.234992		0.235632	0.207674		-0.283589		0.150463	0.351195		0.524222	0.331836
10.6	STMJB14	homologue to UP|Q6RHY0 (Q6RHY0) Xyloglucan endotransglucosylase-hydrolase XTH3, partial (54%) PROTEINF: pfam00722, Glyco_hydro_16, Glycosyl hydrolases family 16 ATH: xyloglucan:xyloglucosyl transferase, putative / xyloglucan endotransglycosylase, putative / endo-xyloglucan transferase, putative (XTR6), identical to xyloglucan endotransglycosylase-related protein GI:1244758 from (Arabidopsis thali…	0.0994158		0.516458	-0.200855		-0.266441	0.0428881		0.0301477		0.662276	-0.0906382		-0.466658	-0.717582
10.6	STMJE60	weakly similar to UP|Q9M3D5 (Q9M3D5) Pectate lyase-like protein, partial (26%) PROTEINF: ATH: pectate lyase family protein, similar to pollen allergen Amb a 1.3 SP:P27761 from (Ambrosia artemisiifolia) or pectate lyase family protein, similar to pollen allergen Amb a 1.3 SP:P27761 from (Ambrosia artemisiifolia)	-0.30636		0.0950905	0.0743575		0.168878	-0.10218		0.19027		-0.0609403	-0.169195		-0.210038	-0.312611
10.6	STMJH27	similar to UP|Q9LZV3 (Q9LZV3) (1-4)-beta-mannan endohydrolase-like protein (At5g01930), partial (41%) PROTEINF: ATH: (1-4)-beta-mannan endohydrolase, putative, similar to (1-4)-beta-mannan endohydrolase (Coffea arabica) GI:10178872; contains Pfam profile PF00150: Cellulase (glycosyl hydrolase family 5)	-0.112279		-0.349103	-0.179516		-0.293187	-0.0215274		-0.201454		-0.0624954	-0.0375473		-0.218209	0.00105325
10.6	STMJJ17	homologue to UP|Q6RHY0 (Q6RHY0) Xyloglucan endotransglucosylase-hydrolase XTH3, partial (75%) PROTEINF: pfam00722, Glyco_hydro_16, Glycosyl hydrolases family 16 ATH: xyloglucan:xyloglucosyl transferase, putative / xyloglucan endotransglycosylase, putative / endo-xyloglucan transferase, putative (XTR6), identical to xyloglucan endotransglycosylase-related protein GI:1244758 from (Arabidopsis thali…	0.124348		0.400659	-0.308255		-0.559029	-0.0496793		-0.189472		0.592411	-0.102972		-0.47939	-0.66575
10.6	STMJK09	weakly similar to UP|Q9VK27 (Q9VK27) CG5682-PA, partial (6%) PROTEINF: pfam01532, Glyco_hydro_47, Glycosyl hydrolase family 47. Members of this family are alpha-mannosidases that catalyse the hydrolysis of the terminal 1,2-linked alpha-D-mannose residues in the oligo-mannose oligosaccharide Man(9)(GlcNAc)(2) ATH: glycoside hydrolase family 47 protein, Similar to gb:U04299 mannosyl-oligosaccharide…	0.0159364		-0.0124973	-0.019494		0.220747	0.521103		-0.115119		-0.23391	-0.165653		0.200684	0.555045
10.6	STMJN62	similar to PIR|T49115|T49115 pectate lyase like protein - Arabidopsis thaliana {Arabidopsis thaliana;} , partial (50%) PROTEINF: pfam00544, Pec_lyase_C, Pectate lyase. This enzyme forms a right handed beta helix structure. Pectate lyase is an enzyme involved in the maceration and soft rotting of plant tissue ATH: pectate lyase family protein, similar to pectate lyase 2 GP:6606534 from (Musa acumi…	-0.0473317		0.0851191	-0.298996		-0.0294902	-0.210577		-0.063508		0.133529	-0.20366		0.0185876	-0.13807
10.7	STMCV68	homologue to UP|Q6RHX8 (Q6RHX8) Xyloglucan endotransglucosylase-hydrolase XTH7, complete PROTEINF: pfam00722, Glyco_hydro_16, Glycosyl hydrolases family 16 ATH: xyloglucan:xyloglucosyl transferase, putative / xyloglucan endotransglycosylase, putative / endo-xyloglucan transferase, putative, similar to N-terminal partial sequence of endo-xyloglucan transferase GI:2244732 from (Gossypium hirsutum)	-0.136313		-0.721624	-0.266421		-0.894755	-0.461983		0.0670803		-0.689792	-0.355261		-1.14114	-1.21292
10.7	STMCX13	homologue to UP|Q6RHY1 (Q6RHY1) Xyloglucan endotransglucosylase-hydrolase XTH5, complete PROTEINF: pfam00722, Glyco_hydro_16, Glycosyl hydrolases family 16 ATH: XYLOGLUCAN ENDOTRANSGLYCOSYLASE 4;XYLOGLUCAN ENDOTRANSGLYCOSYLASE-RELATED PROTEIN;xyloglucan:xyloglucosyl transferase, putative / xyloglucan endotransglycosylase, putative / endo-xyloglucan transferase, putative (XTR4), identical to N-ter…	-0.161036		-0.126984	-0.569425		-0.594993	-1.11226		0.047552		-0.785655	-0.589375		-0.533485	-1.39714
10.7	STMDB57	homologue to UP|Q9FZ05 (Q9FZ05) Xyloglucan endotransglycosylase LeXET2, complete PROTEINF: pfam00722, Glyco_hydro_16, Glycosyl hydrolases family 16 ATH: xyloglucan:xyloglucosyl transferase, putative / xyloglucan endotransglycosylase, putative / endo-xyloglucan transferase, putative, similar to xyloglucan endotransglycosylase XTR9 GI:4218963 from (Arabidopsis thaliana)	0.0995864		0.373845	0.111471		-0.502862	-0.482544		0.135885		-0.273261	0.0753055		-0.606922	-0.678445
10.7	STMDH16	homologue to UP|Q9ZP36 (Q9ZP36) Alpha-expansin precursor, complete PROTEINF: pfam01357, Pollen_allerg_1, Pollen allergen. This family contains allergens lol PI, PII and PIII from Lolium perenne ATH: ATEXP15;ATHEXP ALPHA 1.3;EXPA15;ARABIDOPSIS THALIANA EXPANSIN A15;expansin, putative (EXP15), identical to SWISS-PROT:O80622 alpha-expansin 15 precursor (At-EXP15)(Arabidopsis thaliana); alpha-expansi…	-0.0240201		-0.348964	0.241298		0.608967	0.460266		-0.341909		-0.474157	0.474057		0.172126	0.432956
10.7	STMEI79	homologue to UP|XTH1_LYCES (Q40144) Probable xyloglucan endotransglucosylase/hydrolase 1 precursor (LeXTH1) , complete PROTEINF: ATH: xyloglucan:xyloglucosyl transferase / xyloglucan endotransglycosylase / endo-xyloglucan transferase (EXGT-A4), identical to endoxyloglucan transferase EXGT-A4 GI:5533315 from (Arabidopsis thaliana)	-0.0900479		-0.33032	-0.118896		-1.06135	-0.594399		-0.377014		-0.692138	-0.114594		-1.32575	-1.07252
10.7	STMEP06	similar to UP|BRU1_SOYBN (P35694) Brassinosteroid-regulated protein BRU1 precursor , partial (84%) PROTEINF: pfam00722, Glyco_hydro_16, Glycosyl hydrolases family 16 ATH: xyloglucan:xyloglucosyl transferase, putative / xyloglucan endotransglycosylase, putative / endo-xyloglucan transferase, putative, similar to xyloglucan endotransglycosylase-related protein GI:1244760 from (Arabidopsis thaliana)	0.0160313		-0.8759	-0.490444		-1.80423	-0.927839		-0.498604		-0.813684	-0.301529		-1.26757	-1.2417
10.7	STMEP57	homologue to UP|Q6RHX7 (Q6RHX7) Xyloglucan endotransglucosylase-hydrolase XTH9, partial (34%) PROTEINF: pfam06955, XET_C, Xyloglucan endo-transglycosylase (XET) C-terminus. This family represents the C-terminus (approximately 60 residues) of plant xyloglucan endo-transglycosylase (XET). Xyloglucan is the predominant hemicellulose in the cell walls of most d ATH: xyloglucan:xyloglucosyl transferas…	-0.00209136		0.097985	0.0607341		-0.12872	-0.142064		0.0050142		-0.0831474	-0.0251103		-0.201964	-0.306187
10.7	STMEQ95	similar to UP|BRU1_SOYBN (P35694) Brassinosteroid-regulated protein BRU1 precursor , partial (84%) PROTEINF: pfam00722, Glyco_hydro_16, Glycosyl hydrolases family 16 ATH: xyloglucan:xyloglucosyl transferase, putative / xyloglucan endotransglycosylase, putative / endo-xyloglucan transferase, putative, similar to xyloglucan endotransglycosylase-related protein GI:1244760 from (Arabidopsis thaliana)	0.0224256		-0.291087	-0.0857482		-0.463522	-0.291657		0.152703		-0.294185	-0.229841		-0.512245	-0.676066
10.7	STMER63	homologue to UP|Q9FZ05 (Q9FZ05) Xyloglucan endotransglycosylase LeXET2, complete PROTEINF: pfam00722, Glyco_hydro_16, Glycosyl hydrolases family 16 ATH: xyloglucan:xyloglucosyl transferase, putative / xyloglucan endotransglycosylase, putative / endo-xyloglucan transferase, putative, similar to xyloglucan endotransglycosylase XTR9 GI:4218963 from (Arabidopsis thaliana)	0.029638		0.187907	-0.0491158		-0.404442	-0.391362		-0.173386		-0.166756	0.0306747		-0.462621	-0.623134
10.7	STMGB59	homologue to UP|Q6KEZ3 (Q6KEZ3) Expansin11 precursor, complete PROTEINF: pfam01357, Pollen_allerg_1, Pollen allergen. This family contains allergens lol PI, PII and PIII from Lolium perenne ATH: ATEXP11;ATHEXP ALPHA 1.14;EXPA11;ARABIDOPSIS THALIANA EXPANSIN A11;expansin, putative (EXP11), similar to GB:U30460 from (Cucumis sativus); alpha-expansin gene family, PMID:11641069	-0.0566969		-0.212927	0.462457		-0.0662091	0.0830785		0.252406		-0.568788	0.23882		-0.285049	0.0443634
10.7	STMGH65	homologue to UP|Q43528 (Q43528) Xyloglycan endo-transglycosylase precursor , complete PROTEINF: pfam00722, Glyco_hydro_16, Glycosyl hydrolases family 16 ATH: xyloglucan:xyloglucosyl transferase, putative / xyloglucan endotransglycosylase, putative / endo-xyloglucan transferase, putative (XTR7), almost identical to xyloglucan endotransglycosylase-related protein XTR7 GI:1244760 from (Arabidopsis t…	0.285118		0.672087	0.225517		1.51824	0.958627		0.21635		0.402109	0.390576		1.30311	1.14861
10.7	STMHG34	homologue to UP|Q43528 (Q43528) Xyloglycan endo-transglycosylase precursor , complete PROTEINF: pfam00722, Glyco_hydro_16, Glycosyl hydrolases family 16 ATH: xyloglucan:xyloglucosyl transferase, putative / xyloglucan endotransglycosylase, putative / endo-xyloglucan transferase, putative (XTR7), almost identical to xyloglucan endotransglycosylase-related protein XTR7 GI:1244760 from (Arabidopsis t…	0.0628239		-0.00769521	-0.379236		-0.191174	0.484104		0.123014		0.0171216	-0.445887		-0.59285	-0.609655
10.7	STMHY42	homologue to UP|Q6RHX9 (Q6RHX9) Xyloglucan endotransglucosylase-hydrolase XTH6, complete PROTEINF: ATH: xyloglucan:xyloglucosyl transferase, putative / xyloglucan endotransglycosylase, putative / endo-xyloglucan transferase, putative	0.00338937		0.0760011	0.0012646		0.534446	0.306223		-0.0870073		0.036953	0.0671253		0.709008	0.1871
10.7	STMID60	homologue to UP|Q6RHX9 (Q6RHX9) Xyloglucan endotransglucosylase-hydrolase XTH6, complete PROTEINF: ATH: xyloglucan:xyloglucosyl transferase, putative / xyloglucan endotransglycosylase, putative / endo-xyloglucan transferase, putative	-0.0375817		0.338856	0.102724		0.709652	0.183405		-0.0308558		0.0186789	0.191179		0.790552	0.394293
10.7	STMIG22	homologue to UP|Q6RHY0 (Q6RHY0) Xyloglucan endotransglucosylase-hydrolase XTH3, partial (70%) PROTEINF: pfam00722, Glyco_hydro_16, Glycosyl hydrolases family 16 ATH: xyloglucan:xyloglucosyl transferase, putative / xyloglucan endotransglycosylase, putative / endo-xyloglucan transferase, putative (XTR6), identical to xyloglucan endotransglycosylase-related protein GI:1244758 from (Arabidopsis thali…	0.131363		0.41925	-0.117922		-0.151528	0.183977		0.0926299		0.552816	-0.167113		-0.20499	-0.535629
10.7	STMIH73	similar to UP|Q8GTJ0 (Q8GTJ0) Xyloglucan endotransglycosylase, partial (50%) PROTEINF: pfam00722, Glyco_hydro_16, Glycosyl hydrolases family 16 ATH: xyloglucan:xyloglucosyl transferase, putative / xyloglucan endotransglycosylase, putative / endo-xyloglucan transferase, putative (XTR6), identical to xyloglucan endotransglycosylase-related protein GI:1244758 from (Arabidopsis thaliana)	-0.0251238		-0.00728464	0.152977		-0.148007	-0.153842		0.0499857		0.0339187	-0.149621		-0.00833242	-0.0644504
10.7	STMIQ15	similar to UP|Q850K7 (Q850K7) Expansin-like protein B (Fragment), partial (70%) PROTEINF: pfam01357, Pollen_allerg_1, Pollen allergen. This family contains allergens lol PI, PII and PIII from Lolium perenne ATH: expansin family protein (EXPL2), contains Pfam profile: PF01357 pollen allergen; expansin-like gene, PMID:11641069, www.bio.psu.edu/expansins	0.0429029		0.0576241	0.0520511		0.246399	0.053071		0.152575		0.118344	0.0418981		0.244202	0.0441324
10.7	STMIS17	homologue to UP|Q9ZP31 (Q9ZP31) Expansin precursor, complete PROTEINF: ATH: ATEXP10;AT-EXP10;ATHEXP ALPHA 1.1;EXPA10;ARABIDOPSIS THALIANA EXPANSIN A10;EXPANSIN 10;expansin, putative (EXP10), similar to expansin At-EXP1 GI:1041702 from (Arabidopsis thaliana); alpha-expansin gene family, PMID:11641069	-0.170939		-0.609535	-0.436677		-0.167533	0.224146		-0.419874		-0.380616	-0.315132		-0.450009	-0.056609
10.7	STMIX10	weakly similar to UP|XT30_ARATH (Q38908) Probable xyloglucan endotransglucosylase/hydrolase protein 30 precursor (At-XTH30) (XTH-30) , partial (73%) PROTEINF: pfam00722, Glyco_hydro_16, Glycosyl hydrolases family 16 ATH: XYLOGLUCAN ENDOTRANSGLYCOSYLASE 4;XYLOGLUCAN ENDOTRANSGLYCOSYLASE-RELATED PROTEIN;xyloglucan:xyloglucosyl transferase, putative / xyloglucan endotransglycosylase, putative / endo…	0.0252227		-0.0140114	-0.0433147		0.0499372	0.0764863		0.00729387		-0.025232	0.00916042		-0.0446653	0.0306905
10.7	STMJA13	similar to UP|Q40442 (Q40442) Tumor-related protein (Fragment), complete PROTEINF: pfam01357, Pollen_allerg_1, Pollen allergen. This family contains allergens lol PI, PII and PIII from Lolium perenne ATH: expansin-related, identical to SWISS-PROT:O23547 expansin-related protein 1 precursor (At-EXPR1)(Arabidopsis thaliana); related to expansins, http://www.bio.psu.edu/expansins/	0.0524019		0.0790202	0.084423		0.040315	0.120865		0.0249429		-0.0130399	0.0370331		0.0218095	-0.0866139
10.7	STMJB14	homologue to UP|Q6RHY0 (Q6RHY0) Xyloglucan endotransglucosylase-hydrolase XTH3, partial (54%) PROTEINF: pfam00722, Glyco_hydro_16, Glycosyl hydrolases family 16 ATH: xyloglucan:xyloglucosyl transferase, putative / xyloglucan endotransglycosylase, putative / endo-xyloglucan transferase, putative (XTR6), identical to xyloglucan endotransglycosylase-related protein GI:1244758 from (Arabidopsis thali…	0.0994158		0.516458	-0.200855		-0.266441	0.0428881		0.0301477		0.662276	-0.0906382		-0.466658	-0.717582
10.7	STMJJ17	homologue to UP|Q6RHY0 (Q6RHY0) Xyloglucan endotransglucosylase-hydrolase XTH3, partial (75%) PROTEINF: pfam00722, Glyco_hydro_16, Glycosyl hydrolases family 16 ATH: xyloglucan:xyloglucosyl transferase, putative / xyloglucan endotransglycosylase, putative / endo-xyloglucan transferase, putative (XTR6), identical to xyloglucan endotransglycosylase-related protein GI:1244758 from (Arabidopsis thali…	0.124348		0.400659	-0.308255		-0.559029	-0.0496793		-0.189472		0.592411	-0.102972		-0.47939	-0.66575
10.8	STMCA25	similar to TIGR_Ath1|At5g09760.1 68418.m01130 pectinesterase family protein contains Pfam profile: PF01095 pectinesterase, partial (11%) PROTEINF: pfam04043, PMEI, Plant invertase/pectin methylesterase inhibitor. This domain inhibits pectin methylesterases (PMEs) and invertases through formation of a non-covalent 1:1 complex. It has been implicated in the regulation of fruit development, carbohyd…	-0.0594686		-0.0844824	-0.0165103		-0.0244695	-0.012512		0.0345765		0.0641549	0.0327702		0.0629207	0.0910804
10.8	STMDT08	similar to TIGR_Ath1|At3g49220.1 68416.m05379 pectinesterase family protein contains Pfam profile: PF01095 pectinesterase, partial (18%) PROTEINF: pfam04043, PMEI, Plant invertase/pectin methylesterase inhibitor. This domain inhibits pectin methylesterases (PMEs) and invertases through formation of a non-covalent 1:1 complex. It has been implicated in the regulation of fruit development, carbohyd…	-0.028803		-0.129948	-0.0710203		-0.350439	-0.240724		0.202043		-0.695551	-0.214828		-0.613882	-0.570877
10.8	STMDT89	similar to TIGR_Ath1|At3g49220.1 68416.m05379 pectinesterase family protein contains Pfam profile: PF01095 pectinesterase, partial (18%) PROTEINF: pfam04043, PMEI, Plant invertase/pectin methylesterase inhibitor. This domain inhibits pectin methylesterases (PMEs) and invertases through formation of a non-covalent 1:1 complex. It has been implicated in the regulation of fruit development, carbohyd…	0.104773		-0.0398352	0.042757		-0.158795	-0.0899552		0.300679		-0.503154	-0.13542		-0.45922	-0.347805
10.8	STMEA54	similar to TIGR_Ath1|At2g26440.1 68415.m03172 pectinesterase family protein contains Pfam profile: PF01095 pectinesterase, partial (39%) PROTEINF: pfam01095, Pectinesterase, Pectinesterase ATH: pectinesterase family protein, contains Pfam profile: PF01095 pectinesterase	-0.362994		-0.182796	-0.281037		-0.186975	-0.277476		-0.419737		-0.358124	-0.380298		-0.186116	-0.513523
10.8	STMGF63	UP|Q9SEE6 (Q9SEE6) Pectin methyl esterase , complete PROTEINF: pfam01095, Pectinesterase, Pectinesterase ATH: pectinesterase family protein, contains Pfam profiles: PF01095 pectinesterase, PF04043 plant invertase/pectin methylesterase inhibitor ;similar to pectin methylesterase GB:Q42534 from (Arabidopsis thaliana)	0.0154606		0.93888	0.0811014		1.96973	1.48437		-0.291208		0.296854	0.222185		2.16967	1.52987
10.8	STMGR59	pectin methylesterase PROTEINF: ATH: pectin methylesterase, putative, similar to pectin methylesterase GI:1617583 from (Lycopersicon esculentum)	-0.0698938		-0.838378	-0.538065		0.293963	0.949274		-0.730922		-0.543081	-0.0539958		-0.125716	1.16161
10.8	STMHP16	weakly similar to TIGR_Ath1|At3g05620.1 68416.m00624 pectinesterase family protein contains Pfam profile: PF01095 pectinesterase, partial (29%) PROTEINF: pfam01095, Pectinesterase, Pectinesterase ATH: pectinesterase family protein, contains Pfam profile: PF01095 pectinesterase	0.123419		0.331559	0.193737		0.416595	0.215914		0.0911351		0.0489527	0.234997		0.0974727	0.0366197
10.8	STMHX17	homologue to TIGR_Ath1|At3g10710.1 68416.m01289 pectinesterase family protein contains similarity to pectinesterase GB:AAB57671 [Citrus sinensis]; contains Pfam profile: PF01095 pectinesterase, partial (5%) PROTEINF: pfam04043, PMEI, Plant invertase/pectin methylesterase inhibitor. This domain inhibits pectin methylesterases (PMEs) and invertases through formation of a non-covalent 1:1 complex. I…	0.106404		-0.0600184	0.0625049		0.0336385	0.299935		0.0591961		0.023542	0.112177		0.109576	0.0936198
10.8	STMHY50	similar to UP|Q9M5J0 (Q9M5J0) Pectin methylesterase isoform alpha (Fragment) , partial (48%) PROTEINF: pfam01095, Pectinesterase, Pectinesterase ATH: pectinesterase family protein, contains Pfam profile: PF01095 pectinesterase	0.035383		-0.0862875	-0.0387412		0.0105694	0.457053		0.0308287		0.0261957	0.155661		-0.103968	0.356252
10.8	STMIC62	weakly similar to UP|PME2_CITSI (O04887) Pectinesterase 2 precursor (Pectin methylesterase) (PE) , partial (17%) PROTEINF: pfam04043, PMEI, Plant invertase/pectin methylesterase inhibitor. This domain inhibits pectin methylesterases (PMEs) and invertases through formation of a non-covalent 1:1 complex. It has been implicated in the regulation of fruit development, carbohydrat ATH: pectinesterase …	0.0855738		0.239052	0.0543933		0.0941861	0.019676		0.133342		-0.0662792	0.0542192		-0.0375808	0.049642
10.8	STMIU31	UP|Q9SEE7 (Q9SEE7) Pectin methyl esterase (Fragment), complete PROTEINF: ATH: pectin methylesterase, putative, similar to pectin methylesterase GI:1617583 from (Lycopersicon esculentum)	-0.0331129		-0.153226	-0.0730911		0.182974	0.368708		-0.200404		-0.00244912	-0.0985824		-0.144691	0.289181
10.8	STMIZ59	similar to UP|Q708X3 (Q708X3) Pectin methylesterase (Fragment) , partial (61%) PROTEINF: pfam01095, Pectinesterase, Pectinesterase ATH: pectinesterase family protein	-0.0768424		-0.431394	-0.260783		-0.537127	-0.204164		-0.150356		-0.368044	-0.150869		-0.496743	-0.327718
10.8	STMJC15	homologue to UP|O82001 (O82001) Tomato invertase inhibitor precursor, complete PROTEINF: pfam04043, PMEI, Plant invertase/pectin methylesterase inhibitor. This domain inhibits pectin methylesterases (PMEs) and invertases through formation of a non-covalent 1:1 complex. It has been implicated in the regulation of fruit development, carbohydrat ATH: ATC/VIF1;CELL WALL / VACUOLAR INHIBITOR OF FRUCTO…	-0.0130236		-0.310119	-0.0149792		0.207101	-0.0691402		-0.159548		-0.212245	-0.183263		0.489487	-0.0658956
10.8	STMJE46	similar to TIGR_Ath1|At5g09760.1 68418.m01130 pectinesterase family protein contains Pfam profile: PF01095 pectinesterase, partial (51%) PROTEINF: pfam01095, Pectinesterase, Pectinesterase ATH: pectinesterase family protein, contains Pfam profile: PF01095 pectinesterase	-0.134611		-0.189392	-0.245253		0.184898	-0.0133771		-0.124408		-0.0206603	-0.139344		0.0195208	-0.058363
10.8	STMJG27	similar to TIGR_Ath1|At5g04960.1 68418.m00525 pectinesterase family protein contains Pfam profile: PF01095 pectinesterase, partial (41%) PROTEINF: pfam01095, Pectinesterase, Pectinesterase ATH: pectinesterase family protein, contains Pfam profile: PF01095 pectinesterase	-0.0326475		0.12396	0.0663243		0.0735268	0.0209014		0.186701		0.0258218	-0.0809924		0.0640468	0.033311
10.8	STMJK74	similar to UP|PME3_PHAVU (Q43111) Pectinesterase 3 precursor (Pectin methylesterase 3) (PE 3) , partial (57%) PROTEINF: pfam01095, Pectinesterase, Pectinesterase ATH: pectinesterase family protein, contains Pfam profile: PF01095 pectinesterase	-0.0290316		-0.468098	-0.459557		-0.521491	0.0264621		-0.192969		0.0695774	-0.134439		-0.721507	-0.274172
10.8	STMJN73	similar to UP|Q9STY3 (Q9STY3) Pectinesterase-like protein, partial (34%) PROTEINF: pfam01095, Pectinesterase, Pectinesterase ATH: pectinesterase family protein, contains Pfam profile: PF01095 pectinesterase	0.0149931		0.228288	0.0490437		0.0191251	-0.0306548		0.0164895		0.130941	0.197873		-0.0896784	-0.0070732
11.1	STMCA28	similar to GB|AAA74692.1|951427|RCCSACPD stearoyl-acyl-carrier protein desaturase {Ricinus communis;} , partial (94%) PROTEINF: ATH: FAB2;acyl-(acyl-carrier-protein) desaturase / stearoyl-ACP desaturase (SSI2), identical to gi:15149310; contains Pfam profile PF03405: Fatty acid desaturase; identical to cDNA stearoyl ACP desaturase (SSI2), SSI2-FAB2 allele, GI:15149309 or acyl-(acyl-c	-0.184842		-0.282442	-0.216652		-0.178003	-0.171743		-0.397908		-0.198977	-0.199509		-0.286064	-0.123253
11.1	STMCA29	similar to GB|AAA74692.1|951427|RCCSACPD stearoyl-acyl-carrier protein desaturase {Ricinus communis;} , partial (94%) PROTEINF: ATH: FAB2;acyl-(acyl-carrier-protein) desaturase / stearoyl-ACP desaturase (SSI2), identical to gi:15149310; contains Pfam profile PF03405: Fatty acid desaturase; identical to cDNA stearoyl ACP desaturase (SSI2), SSI2-FAB2 allele, GI:15149309 or acyl-(acyl-c	-0.0394615		-0.143616	-0.0838557		-0.192039	-0.235224		-0.0354442		-0.132504	-0.205592		0.117627	-0.145376
11.1	STMCC75	similar to TIGR_Ath1|At3g25860.1 68416.m03222 dihydrolipoamide S-acetyltransferase (LTA2) identical to dihydrolipoamide S-acetyltransferase (LTA2) [Arabidopsis thaliana] GI:5881963, partial (79%) PROTEINF: pfam00198, 2-oxoacid_dh, 2-oxoacid dehydrogenases acyltransferase (catalytic domain). These proteins contain one to three copies of a lipoyl binding domain followed by the catalytic domain ATH:…	-0.000546361		-0.358635	-0.0957066		0.0957414	0.053193		-0.19942		-0.296931	0.0311937		0.0365672	0.182683
11.1	STMCE10	homologue to UP|Q40475 (Q40475) Biotin carboxylase subunit , partial (74%) PROTEINF: ATH: acetyl-CoA carboxylase, biotin carboxylase subunit (CAC2), identical to acetyl-CoA carboxylase, biotin carboxylase subunit (CAC2) (Arabidopsis thaliana) GI:1905876 or similar to methylcrotonyl-CoA carboxylase alpha chain, mitochondrial / 3-methylcrotonyl	-0.0271427		-0.184524	-0.0254951		0.0170054	-0.0448428		-0.046998		-0.313961	-0.0165878		-0.0810653	-0.0907843
11.1	STMCF21	homologue to UP|STAD_SOLTU (P46253) Acyl-[acyl-carrier-protein] desaturase, chloroplast precursor (Stearoyl-ACP desaturase) , partial (98%) PROTEINF: pfam03405, FA_desaturase_2, Fatty acid desaturase ATH: acyl-(acyl-carrier-protein) desaturase, putative / stearoyl-ACP desaturase, putative, similar to Acyl-(acyl-carrier protein) desaturase from Sesamum indicum GI:575942, Cucumis sativus SP:P32061,…	-0.00621073		-0.014843	0.104478		0.0531502	-0.117404		0.383467		-0.1038	-0.00313269		0.0353231	-0.073828
11.1	STMCG92	homologue to UP|STAD_SOLTU (P46253) Acyl-[acyl-carrier-protein] desaturase, chloroplast precursor (Stearoyl-ACP desaturase) , partial (98%) PROTEINF: pfam03405, FA_desaturase_2, Fatty acid desaturase ATH: acyl-(acyl-carrier-protein) desaturase, putative / stearoyl-ACP desaturase, putative, similar to Acyl-(acyl-carrier protein) desaturase from Sesamum indicum GI:575942, Cucumis sativus SP:P32061,…	0.0537536		-0.322568	0.0496334		-0.150028	-0.115417		0.0903662		-0.243909	0.155717		-0.067533	-0.00591442
11.1	STMCI69	homologue to UP|Q9FPM5 (Q9FPM5) Acyl-ACP thioesterase, partial (63%) PROTEINF: pfam01643, Acyl-ACP_TE, Acyl-ACP thioesterase. This family consists of various acyl-acyl carrier protein (ACP) thioesterases (TE) these terminate fatty acyl group extension via hydrolysing an acyl group on a fatty acid ATH: acyl-(acyl carrier protein) thioesterase / acyl-ACP thioesterase / oleoyl-(acyl-carrier protein)…	0.0468473		-0.0154399	0.166249		0.135392	0.0987826		0.168862		-0.0423811	0.0822353		0.00166608	-0.0240907
11.1	STMCL11	similar to GB|AAP03025.1|29893233|AY250842 acyl-activating enzyme 13 {Arabidopsis thaliana;} , partial (79%) PROTEINF: ATH: acyl-activating enzyme 13 (AAE13), similar to malonyl CoA synthetase GB:AAF28840 from (Bradyrhizobium japonicum); contains Pfam AMP-binding enzyme domain PF00501; identical to cDNA acyl-activating enzyme 13 (At3g16170) GI:29893232, acyl-activating enzyme	-0.0345169		-0.45947	-0.111516		-0.23949	-0.113183		0.232552		-0.323205	0.0359358		-0.217266	-0.219427
11.1	STMCN18	similar to UP|Q9FR04 (Q9FR04) Malonyl-CoA:ACP transacylase, partial (93%) PROTEINF: pfam00698, Acyl_transf_1, Acyl transferase domain ATH: expressed protein or similar to malonyl-CoA:ACP transacylase [Perilla frutescens] (GB:AAG43518.1); contains InterPro domain Acyl transferase domain (InterPro:IPR001227)	-0.00519012		-0.311983	0.0446682		0.148443	0.053155		-0.0223849		-0.307275	-0.110149		-0.130953	-0.0632924
11.1	STMCO37	similar to UP|O04946 (O04946) Enoyl-ACP reductase precursor , partial (49%) PROTEINF: ATH: ENR1;ENOYL-ACP REDUCTASE;ENOYL-ACP REDUCTASE 1;MOSAIC DEATH 1;enoyl-(acyl-carrier protein) reductase (NADH), chloroplast, putative / NADH-dependent enoyl-ACP reductase, putative, strong similarity to enoyl-(acyl-carrier protein) reductase (NADH) SP:P80030	0.00493833		-0.387332	0.0640513		-0.290307	0.106192		-0.0586781		-0.281452	0.0313374		-0.509546	0.189059
11.1	STMCU34	similar to UP|Q96337 (Q96337) AMP-binding protein, partial (23%) PROTEINF: pfam00501, AMP-binding, AMP-binding enzyme ATH: AMP-binding protein, putative, similar to AMP-binding protein GB:CAA96521 from (Brassica napus) (Plant Mol. Biol. (1997) 33 (5), 911-922); contains Pfam AMP-binding enzyme domain PF00501; identical to cDNA acyl-CoA synthetase-like protein GI:20799732	0.1776		-0.18619	0.292219		-0.79204	-0.873106		0.611456		-0.339846	0.269495		-1.4119	-0.807249
11.1	STMDB67	homologue to UP|O24258 (O24258) Enoyl-ACP reductase precursor , partial (94%) PROTEINF: ATH: ENR1;ENOYL-ACP REDUCTASE;ENOYL-ACP REDUCTASE 1;MOSAIC DEATH 1;enoyl-(acyl-carrier protein) reductase (NADH), chloroplast, putative / NADH-dependent enoyl-ACP reductase, putative, strong similarity to enoyl-(acyl-carrier protein) reductase (NADH) SP:P80030	0.118687		0.00145765	0.0424235		0.502038	0.0545656		0.18369		-0.244204	-0.0459209		0.321639	0.108327
11.1	STMDD39	similar to UP|Q9SUC5 (Q9SUC5) Fatty acid hydroxylase-like protein (AT4g20870/T13K14_30), partial (98%) PROTEINF: pfam04116, FA_hydroxylase, Fatty acid hydroxylase ATH: fatty acid hydroxylase, putative, similar to fatty acid hydroxylase Fah1p GB:AF021804 GI:2736147 from (Arabidopsis thaliana)	0.23053		0.258647	0.085666		0.0129307	-0.1811		0.222048		0.151292	0.242912		-0.0941884	0.0304795
11.1	STMDG22	homologue to UP|KPYA_TOBAC (Q40545) Pyruvate kinase isozyme A, chloroplast precursor , complete PROTEINF: pfam00224, PK, Pyruvate kinase, barrel domain. This domain of the is actually a small beta-barrel domain nested within a larger TIM barrel. The active site is found in a cleft between the two domains ATH: pyruvate kinase, putative, similar to pyruvate kinase isozyme A, chloroplast precursor (…	0.129775		0.145245	0.00400037		0.0754937	-0.0101953		0.136853		0.31876	0.469022		-0.0648908	-0.00404706
11.1	STMDI44	homologue to UP|Q41135 (Q41135) Beta-ketoacyl-ACP synthase precursor , partial (91%) PROTEINF: pfam00109, ketoacyl-synt, Beta-ketoacyl synthase, N-terminal domain. The structure of beta-ketoacyl synthase is similar to that of the thiolase family (Pfam::PF00108) and also chalcone sythase. The active site of beta-ketoacyl synthase is located between ATH: 3-oxoacyl-(acyl-carrier-protein) synthase I,…	0.0556191		-0.214945	0.0112366		-0.0627501	0.026659		-0.122188		-0.0685999	0.110948		-0.0868697	0.0991806
11.1	STMDQ79	similar to GB|AAP03025.1|29893233|AY250842 acyl-activating enzyme 13 {Arabidopsis thaliana;} , partial (79%) PROTEINF: ATH: acyl-activating enzyme 13 (AAE13), similar to malonyl CoA synthetase GB:AAF28840 from (Bradyrhizobium japonicum); contains Pfam AMP-binding enzyme domain PF00501; identical to cDNA acyl-activating enzyme 13 (At3g16170) GI:29893232, acyl-activating enzyme	-0.0418771		-0.52435	-0.158372		-0.285047	-0.177222		-0.107085		-0.264857	0.0891625		-0.307522	-0.134453
11.1	STMDZ01	homologue to UP|Q9LX13 (Q9LX13) (3R)-hydroxymyristoyl-[acyl carrier protein] dehydratase-like protein (At5g10160), partial (72%) PROTEINF: ATH: beta-hydroxyacyl-ACP dehydratase, putative, similar to beta-hydroxyacyl-ACP dehydratase from Toxoplasma gondii (GI:3850997); contains Pfam profile PF01377 Thioester dehydratase	-0.607479		-0.707624	-0.264164		-0.272321	-0.0967354		-0.0979178		-0.482125	-0.17998		-0.112527	-0.0460067
11.1	STMDZ06	similar to UP|Q9FLW9 (Q9FLW9) Pyruvate kinase, partial (94%) PROTEINF: pfam00224, PK, Pyruvate kinase, barrel domain. This domain of the is actually a small beta-barrel domain nested within a larger TIM barrel. The active site is found in a cleft between the two domains ATH: pyruvate kinase, putative, similar to pyruvate kinase isozyme G, chloroplast precursor (Nicotiana tabacum) SWISS-PROT:Q40546	0.0917144		0.306516	0.192951		0.953369	0.361459		0.365268		-0.00144489	0.217829		0.582007	0.273825
11.1	STMDZ26	similar to UP|O04794 (O04794) Acyl-ACP thioesterase, partial (27%) PROTEINF: ATH: acyl-(acyl carrier protein) thioesterase / acyl-ACP thioesterase / oleoyl-(acyl-carrier protein) hydrolase / S-acyl fatty acid synthase thioesterase, identical to acyl-(acyl carrier protein) thioesterase (Arabidopsis thaliana) GI:804948	-0.0206981		0.131003	-0.143017		-0.429824	-0.679039		-0.181909		0.190778	0.0603114		-0.164524	-0.682179
11.1	STMEB56	UP|Q9ZR69 (Q9ZR69) Acetyl-CoA synthetase , complete PROTEINF: pfam00501, AMP-binding, AMP-binding enzyme ATH: acetyl-CoA synthetase, putative / acetate-CoA ligase, putative, similar to SP:P27550 (Escherichia coli) and gi:8439651 (Homo sapiens); contains Pfam AMP-binding enzyme domain PF00501 or similar to acyl-activating enzyme 17 (AAE17) [Arabidopsis thaliana]	-0.206721		-0.798697	-0.474003		-0.451455	-0.187858		-0.498614		-0.207459	-0.13575		-0.457373	-0.229535
11.1	STMEB71	similar to UP|Q9FN49 (Q9FN49) Acetyl-CoA synthetase-like protein, partial (13%) PROTEINF: ATH: acyl-activating enzyme 17 (AAE17), nearly identical to acyl-activating enzyme 17 (Arabidopsis thaliana) GI:29893266; similar to acetyl-CoA synthetase (SP:P27095) from Methanothrix soehngenii; contains Pfam AMP-binding enzyme domain PF00501; identical to c	-0.0481544		-0.145518	-0.0699375		0.0268731	-0.032962		-0.2067		0.0898982	-0.0776319		0.203305	0.0333137
11.1	STMEC59	similar to UP|O48942 (O48942) Beta-ketoacyl-ACP synthase I, partial (57%) PROTEINF: pfam00109, ketoacyl-synt, Beta-ketoacyl synthase, N-terminal domain. The structure of beta-ketoacyl synthase is similar to that of the thiolase family (Pfam::PF00108) and also chalcone sythase. The active site of beta-ketoacyl synthase is located between ATH: 3-oxoacyl-(acyl-carrier-protein) synthase I, identical …	-0.10365		-0.454189	-0.202838		-0.0860565	-0.00933251		-0.198864		-0.131594	-0.192229		-0.161977	0.0562472
11.1	STMED45	similar to UP|O48943 (O48943) Beta-ketoacyl-ACP synthase II, partial (45%) PROTEINF: pfam00109, ketoacyl-synt, Beta-ketoacyl synthase, N-terminal domain. The structure of beta-ketoacyl synthase is similar to that of the thiolase family (Pfam::PF00108) and also chalcone sythase. The active site of beta-ketoacyl synthase is located between ATH: KAS2;BETA-KETOACYL-ACP SYNTHETASE 2;FATTY ACID BIOSYNT…	0.169225		0.345568	0.200898		0.328641	0.250931		0.318304		0.0143666	0.0755726		0.0396193	0.0288846
11.1	STMEI02	similar to UP|O04946 (O04946) Enoyl-ACP reductase precursor , partial (49%) PROTEINF: ATH: ENR1;ENOYL-ACP REDUCTASE;ENOYL-ACP REDUCTASE 1;MOSAIC DEATH 1;enoyl-(acyl-carrier protein) reductase (NADH), chloroplast, putative / NADH-dependent enoyl-ACP reductase, putative, strong similarity to enoyl-(acyl-carrier protein) reductase (NADH) SP:P80030	0.0187035		-0.290567	0.147108		-0.0278863	0.207329		-0.0553512		-0.335495	-0.1952		-0.166989	0.0767323
11.1	STMEJ59	similar to UP|FABG_CUPLA (P28643) 3-oxoacyl-[acyl-carrier-protein] reductase, chloroplast precursor (3-ketoacyl-acyl carrier protein reductase) , partial (77%) PROTEINF: pfam00106, adh_short, short chain dehydrogenase. This family contains a wide variety of dehydrogenases ATH: 3-oxoacyl-(acyl-carrier protein) reductase, chloroplast / 3-ketoacyl-acyl carrier protein reductase, identical to 3-oxoac…	-0.169712		-0.545643	-0.359868		-0.0705488	0.0700152		-0.496238		-0.44041	-0.26535		-0.234522	-0.150946
11.1	STMEJ70	homologue to TIGR_Ath1|At1g30120.1 68414.m03681 pyruvate dehydrogenase E1 component beta subunit, chloroplast identical to pyruvate dehydrogenase E1 beta subunit [Arabidopsis thaliana] GI:2454184; identical to cDNA pyruvate dehydrogenase E1 beta subunit m PROTEINF: ATH: transketolase family protein, similar to SP:O66113 Pyruvate dehydrogenase E1 component, beta subunit (EC 1.2.4.1). {Zymomonas mo…	-0.00964356		-0.245317	0.0162378		-0.00934329	-0.0609576		-0.0561011		-0.163967	-0.0969175		-0.0972229	-0.114083
11.1	STMEK32	similar to UP|Q9XF20 (Q9XF20) Acyl carrier protein, complete PROTEINF: pfam00550, PP-binding, Phosphopantetheine attachment site. A 4'-phosphopantetheine prosthetic group is attached through a serine. This prosthetic group acts as a a 'swinging arm' for the attachment of activated fatty acid and amino-acid groups. This domai ATH: acyl carrier protein, chloroplast, putative / ACP, putative, simila…	-0.0114306		0.197862	0.124945		0.865254	0.152045		-0.193211		-0.256998	-0.0962697		0.727981	0.153558
11.1	STMEK75	similar to UP|Q9XF20 (Q9XF20) Acyl carrier protein, complete PROTEINF: pfam00550, PP-binding, Phosphopantetheine attachment site. A 4'-phosphopantetheine prosthetic group is attached through a serine. This prosthetic group acts as a a 'swinging arm' for the attachment of activated fatty acid and amino-acid groups. This domai ATH: acyl carrier protein, chloroplast, putative / ACP, putative, simila…	-0.10745		-0.00551504	0.0167975		0.665528	0.0723668		-0.379908		-0.201906	-0.13252		0.580666	0.106896
11.1	STMEN53	similar to UP|Q8L3X9 (Q8L3X9) 3-oxoacyl carrier protein synthase (3-ketoacyl-acyl carrier protein synthase), partial (44%) PROTEINF: pfam00109, ketoacyl-synt, Beta-ketoacyl synthase, N-terminal domain. The structure of beta-ketoacyl synthase is similar to that of the thiolase family (Pfam::PF00108) and also chalcone sythase. The active site of beta-ketoacyl synthase is located between ATH: 3-oxoa…	-0.109115		-0.0637302	-0.0640079		-0.184876	0.0539965		-0.13238		-0.149742	-0.0685308		0.331349	0.120364
11.1	STMFA22	similar to UP|Q96538 (Q96538) Acyl-CoA synthetase , partial (29%) PROTEINF: pfam00501, AMP-binding, AMP-binding enzyme ATH: long-chain-fatty-acid--CoA ligase / long-chain acyl-CoA synthetase, nearly identical to acyl-CoA synthetase (MF7P) from Brassica napus (gi:1617270)	0.144575		0.320398	0.17198		0.127447	-0.0860971		0.323723		0.0664768	0.176083		0.0243892	-0.0408334
11.1	STMFB55	similar to UP|Q944N0 (Q944N0) Acyl carrier protein, partial (63%) PROTEINF: pfam00550, PP-binding, Phosphopantetheine attachment site. A 4'-phosphopantetheine prosthetic group is attached through a serine. This prosthetic group acts as a a 'swinging arm' for the attachment of activated fatty acid and amino-acid groups. This domai ATH: acyl carrier family protein / ACP family protein, similar to A…	-0.0317908		-0.369813	0.0465853		-0.310513	0.182138		-0.0809276		-0.59576	-0.160481		-0.566506	0.0201521
11.1	STMGA67	similar to UP|Q9LTG4 (Q9LTG4) Acetyl-CoA synthetase, partial (31%) PROTEINF: pfam00501, AMP-binding, AMP-binding enzyme ATH: acetyl-CoA synthetase, putative / acetate-CoA ligase, putative, similar to SP:P27550 (Escherichia coli) and gi:8439651 (Homo sapiens); contains Pfam AMP-binding enzyme domain PF00501 or similar to acyl-activating enzyme 17 (AAE17) [Arabidopsis thaliana]	-0.0088534		0.135376	0.0780287		0.135181	0.0171438		0.472946		-0.0763654	-0.102787		-0.204445	-0.106597
11.1	STMGG70	similar to UP|Q940V0 (Q940V0) T23O15.3/T23O15.3, partial (42%) PROTEINF: pfam00501, AMP-binding, AMP-binding enzyme ATH: long-chain-fatty-acid--CoA ligase family protein / long-chain acyl-CoA synthetase family protein (LACS8), similar to LACS 4 (SP:O35547) from Rattus norvegicus, LACS 4 (SP:O60488) from Homo sapiens; contains Pfam HMM hit: AMP-binding enzymes PF00501 or lo	0.257212		0.46082	0.480171		0.860075	0.25		0.745642		-0.0783141	0.0323625		0.21693	0.0641569
11.1	STMGH37	similar to UP|Q9XF20 (Q9XF20) Acyl carrier protein, partial (84%) PROTEINF: pfam00550, PP-binding, Phosphopantetheine attachment site. A 4'-phosphopantetheine prosthetic group is attached through a serine. This prosthetic group acts as a a 'swinging arm' for the attachment of activated fatty acid and amino-acid groups. This domai ATH: ACYL CARRIER PROTEIN 3;acyl carrier protein 3, chloroplast (AC…	-0.0871606		0.0394243	0.0391351		0.426518	0.0631919		0.0116237		-0.137407	-0.287183		0.41497	0.0156851
11.1	STMGL35	homologue to UP|STAD_SOLTU (P46253) Acyl-[acyl-carrier-protein] desaturase, chloroplast precursor (Stearoyl-ACP desaturase) , partial (53%) PROTEINF: pfam03405, FA_desaturase_2, Fatty acid desaturase ATH: acyl-(acyl-carrier-protein) desaturase, putative / stearoyl-ACP desaturase, putative, similar to Acyl-(acyl-carrier protein) desaturase from Sesamum indicum GI:575942, Cucumis sativus SP:P32061,…	-0.0283831		-0.386211	-0.240137		-0.0610371	-0.16183		-0.149171		-0.0989317	-0.276315		-0.00626334	-0.152751
11.1	STMGQ50	similar to UP|KPYG_TOBAC (Q40546) Pyruvate kinase isozyme G, chloroplast precursor , partial (10%) PROTEINF: pfam00224, PK, Pyruvate kinase, barrel domain. This domain of the is actually a small beta-barrel domain nested within a larger TIM barrel. The active site is found in a cleft between the two domains ATH: pyruvate kinase, putative, similar to pyruvate kinase isozyme G, chloroplast precurso…	-0.0331969		-0.0277554	-0.00561437		0.606141	0.184947		0.0332348		0.136942	0.144535		0.284237	0.211439
11.1	STMGT25	homologue to gb|AF036493.1|AF036493 Tragopogon dubius large subunit 26S ribosomal RNA gene, partial sequence, complete PROTEINF: ATH: LCR68;PDF2.3;LOW-MOLECULAR-WEIGHT CYSTEINE-RICH 68;plant defensin-fusion protein, putative (PDF2.3), plant defensin protein family member, personal communication, Bart Thomma (Bart.Thomma@agr.kuleuven.ac.be)	-0.165041		-0.0943179	-0.127156		0.235545	0.00498591		-0.158203		-0.217693	-0.146748		0.0470201	-0.301596
11.1	STMGU18	weakly similar to UP|Q84VI8 (Q84VI8) Beta-ketoacyl-CoA-synthase, partial (28%) PROTEINF: pfam02797, Chal_sti_synt_C, Chalcone and stilbene synthases, C-terminal domain. This domain of chalcone synthase is reported to be structurally similar to domains in thiolase and beta-ketoacyl synthase. The differences in activity are accounted for by dif ATH: beta-ketoacyl-CoA synthase, putative, similar to …	-0.149479		-0.444453	-0.310243		-0.376749	-0.304595		-0.160297		-0.313449	-0.224812		-0.345702	-0.505323
11.1	STMHH43	homologue to UP|Q9ZR69 (Q9ZR69) Acetyl-CoA synthetase , partial (41%) PROTEINF: pfam00501, AMP-binding, AMP-binding enzyme ATH: acetyl-CoA synthetase, putative / acetate-CoA ligase, putative, similar to SP:P27550 (Escherichia coli) and gi:8439651 (Homo sapiens); contains Pfam AMP-binding enzyme domain PF00501 or similar to acyl-activating enzyme 17 (AAE17) [Arabidopsis thaliana]	0.142539		-0.0729806	-0.0463322		1.13018	1.3168		-0.203745		0.038584	0.102904		1.29944	1.3851
11.1	STMHI14	weakly similar to TIGR_Ath1|At3g56130.1 68416.m06238 biotin/lipoyl attachment domain-containing protein low similarity to SP|Q06881 Biotin carboxyl carrier protein of acetyl-CoA carboxylase (BCCP) {Anabaena sp.}; contains Pfam profile PF00364: Biotin-requ PROTEINF: ATH: biotin/lipoyl attachment domain-containing protein, low similarity to SP:Q06881 Biotin carboxyl carrier protein of acetyl-CoA ca…	-0.0813904		-0.278919	-0.184759		0.0230633	-0.0301035		-0.243609		-0.109946	-0.0661612		-0.0265804	0.0499849
11.1	STMHN19	homologue to UP|STAD_SOLCO (Q41319) Acyl-[acyl-carrier-protein] desaturase, chloroplast precursor (Stearoyl-ACP desaturase) , complete PROTEINF: pfam03405, FA_desaturase_2, Fatty acid desaturase ATH: FAB2;acyl-(acyl-carrier-protein) desaturase / stearoyl-ACP desaturase (SSI2), identical to gi:15149310; contains Pfam profile PF03405: Fatty acid desaturase; identical to cDNA stearoyl ACP desaturase…	-0.00888057		0.11708	0.0301878		0.258163	-0.0672964		-0.11609		-0.117457	-0.0457957		0.46279	0.00196976
11.1	STMHR20	similar to TIGR_Osa1|9631.m01901 adenosine monophosphate binding protein 7 AMPBP7, partial (41%) PROTEINF: pfam00501, AMP-binding, AMP-binding enzyme ATH: AAE7;ACN1;AC NON-UTILIZING 1;ACYL-ACTIVATING ENZYME 7;Encodes a peroxisomal protein with acetyl-CoA synthetase activity that is responsible for the activation of acetate for entry into the glyoxylate cycle.	-0.120278		-0.232033	-0.193836		-0.176962	-0.146745		-0.147872		-0.0999253	-0.118647		-0.256004	-0.130355
11.1	STMHR84	similar to UP|Q9FFE9 (Q9FFE9) AMP-binding protein (Adenosine monophosphate binding protein 6 AMPBP6), partial (38%) PROTEINF: pfam00501, AMP-binding, AMP-binding enzyme ATH: AMP-binding protein, putative, similar to AMP-binding protein GI:1903034 from (Brassica napus); contains Pfam AMP-binding domain PF00501; identical to adenosine monophosphate binding protein 6 AMPBP6 (AMPBP6) GI:20799720	0.0484839		1.11697	0.150446		0.867298	0.347801		-0.0507543		0.798779	0.191598		1.21006	0.659102
11.1	STMHZ41	similar to UP|Q9FG87 (Q9FG87) Beta-ketoacyl-CoA synthase (AT5g43760/MQD19_11), partial (30%) PROTEINF: ATH: beta-ketoacyl-CoA synthase, putative, similar to beta-ketoacyl-CoA synthase (Simmondsia chinensis)(GI:1045614)	-0.0713788		-0.178387	-0.0874092		-0.487882	-0.280422		-0.250556		-0.107153	-0.265546		-0.239692	-0.424555
11.1	STMIC69	similar to TIGR_Ath1|At3g25860.1 68416.m03222 dihydrolipoamide S-acetyltransferase (LTA2) identical to dihydrolipoamide S-acetyltransferase (LTA2) [Arabidopsis thaliana] GI:5881963, partial (79%) PROTEINF: pfam00198, 2-oxoacid_dh, 2-oxoacid dehydrogenases acyltransferase (catalytic domain). These proteins contain one to three copies of a lipoyl binding domain followed by the catalytic domain ATH:…	-0.0726864		-0.265799	-0.236266		-0.0591292	-0.266369		-0.382877		-0.296073	-0.0862948		-0.284172	-0.243654
11.1	STMIF20	similar to UP|Q8VZF1 (Q8VZF1) AT3g16910/K14A17_3 (Adenosine monophosphate binding protein 7 AMPBP7), partial (19%) PROTEINF: ATH: AAE7;ACN1;AC NON-UTILIZING 1;ACYL-ACTIVATING ENZYME 7;Encodes a peroxisomal protein with acetyl-CoA synthetase activity that is responsible for the activation of acetate for entry into the glyoxylate cycle.	-0.0714062		-0.167837	-0.100589		-0.0901204	-0.0430576		-0.0584959		-0.109495	-0.0854481		-0.0454962	-0.048797
11.1	STMIF34	similar to UP|BCCP_SOYBN (Q42783) Biotin carboxyl carrier protein of acetyl-CoA carboxylase, chloroplast precursor (BCCP) , partial (52%) PROTEINF: pfam00364, Biotin_lipoyl, Biotin-requiring enzyme. This family covers two subgroups, the conserved lysine residue binds biotin in one group and lipoic acid in the other ATH: biotin carboxyl carrier protein 1 (BCCP1), identical to biotin carboxyl carri…	-0.112981		-0.247885	-0.131155		0.0059682	0.11908		-0.155154		-0.0970285	-0.0979263		-0.179241	-0.0227244
11.1	STMII39	weakly similar to TIGR_Osa1|9631.m00326 AMP-binding enzyme, partial (20%) PROTEINF: pfam00501, AMP-binding, AMP-binding enzyme ATH: AMP-dependent synthetase and ligase family protein, similar to AMP-binding protein GI:1903034 from (Brassica napus); contains Pfam AMP-binding domain PF00501; identical to cDNA adenosine monophosphate binding protein 2 AMPBP2 (AMPBP2) GI:20799712	-0.00964495		-0.168858	-0.0597825		0.0051886	-0.0248898		-0.0585414		-0.0830707	0.00661857		-0.253403	-0.00785311
11.1	STMIJ13	similar to UP|O82520 (O82520) 3-oxoacyl-[acyl-carrier-protein] synthase , partial (62%) PROTEINF: pfam00109, ketoacyl-synt, Beta-ketoacyl synthase, N-terminal domain. The structure of beta-ketoacyl synthase is similar to that of the thiolase family (Pfam::PF00108) and also chalcone sythase. The active site of beta-ketoacyl synthase is located between ATH: 3-oxoacyl-(acyl-carrier-protein) synthase…	0.0815772		-0.159843	-0.031605		-0.0785616	-0.168534		-0.180346		-0.0231027	0.192514		-0.166333	-0.0260907
11.1	STMIP35	homologue to UP|O48942 (O48942) Beta-ketoacyl-ACP synthase I, partial (49%) PROTEINF: pfam02801, Ketoacyl-synt_C, Beta-ketoacyl synthase, C-terminal domain. The structure of beta-ketoacyl synthase is similar to that of the thiolase family (Pfam::PF00108) and also chalcone sythase. The active site of beta-ketoacyl synthase is located betwee ATH: 3-oxoacyl-(acyl-carrier-protein) synthase I, identic…	0.00690427		-0.223045	-0.0294947		-0.0955289	0.073256		-0.228974		-0.0231734	0.0426818		-0.163577	0.120996
11.1	STMIQ72	weakly similar to TIGR_Ath1|At4g23850.1 68417.m03429 long-chain-fatty-acid--CoA ligase / long-chain acyl-CoA synthetase nearly identical to acyl-CoA synthetase (MF7P) from Brassica napus [gi:1617270], partial (22%) PROTEINF: pfam00501, AMP-binding, AMP-binding enzyme ATH: long-chain-fatty-acid--CoA ligase family protein / long-chain acyl-CoA synthetase family protein, similar to GI:1617270 (MF7P)…	-0.136344		-0.692142	-0.0189672		-0.893038	-0.266543		-0.00416518		-0.417465	0.124439		-0.823233	-0.468622
11.1	STMIR89	homologue to UP|Q9LX13 (Q9LX13) (3R)-hydroxymyristoyl-[acyl carrier protein] dehydratase-like protein (At5g10160), partial (72%) PROTEINF: ATH: beta-hydroxyacyl-ACP dehydratase, putative, similar to beta-hydroxyacyl-ACP dehydratase from Toxoplasma gondii (GI:3850997); contains Pfam profile PF01377 Thioester dehydratase	0.0733426		-0.0261392	-0.0497039		0.0285906	0.0590682		-0.0795342		0.112043	0.124663		0.071376	0.0536872
11.1	STMIS70	homologue to UP|Q40475 (Q40475) Biotin carboxylase subunit , partial (74%) PROTEINF: ATH: acetyl-CoA carboxylase, biotin carboxylase subunit (CAC2), identical to acetyl-CoA carboxylase, biotin carboxylase subunit (CAC2) (Arabidopsis thaliana) GI:1905876 or similar to methylcrotonyl-CoA carboxylase alpha chain, mitochondrial / 3-methylcrotonyl	0.00544666		-0.343409	0.00470833		-0.190993	0.135059		-0.0940769		-0.0902335	0.0737808		-0.0294861	0.136067
11.1	STMIV33	weakly similar to TIGR_Ath1|At4g24510.1 68417.m03514 eceriferum protein (CER2) identical to (CER2) [Arabidopsis thaliana] GI:1213594; contains Pfam profile PF02458: Transferase family, partial (12%) PROTEINF: pfam02458, Transferase, Transferase family. This family includes a number of transferase enzymes. These include anthranilate N-hydroxycinnamoyl/benzoyltransferase that catalyses the first co…	-0.0177364		-0.00015065	0.0128368		-0.0177417	-0.164769		0.0656677		-0.0661185	-0.314056		-0.0891153	0.0128243
11.1	STMIW43	homologue to UP|O48943 (O48943) Beta-ketoacyl-ACP synthase II, partial (15%) PROTEINF: pfam02801, Ketoacyl-synt_C, Beta-ketoacyl synthase, C-terminal domain. The structure of beta-ketoacyl synthase is similar to that of the thiolase family (Pfam::PF00108) and also chalcone sythase. The active site of beta-ketoacyl synthase is located betwee ATH: KAS2;BETA-KETOACYL-ACP SYNTHETASE 2;FATTY ACID BIOS…	0.0546937		-0.174127	-0.0806042		-0.0447847	-0.0223286		-0.42591		0.0880189	0.32146		0.336421	0.128578
11.1	STMJJ74	similar to UP|Q40326 (Q40326) Acetyl-CoA carboxylase , partial (25%) PROTEINF: pfam01039, Carboxyl_trans, Carboxyl transferase domain. All of the members in this family are biotin dependent carboxylases. The carboxyl transferase domain carries out the following reaction; transcarboxylation from biotin to an acceptor molecule. There ATH: AT-ACC1;EMB22;GK;PAS3;ACETYL-COA CARBOXYLASE;ACETYL-COENZYME…	-0.231714		-0.417592	-0.299431		-0.115359	-0.0671849		-0.176847		0.00480489	-0.146836		-0.0877633	-0.306957
11.1	STMJK27	weakly similar to UP|Q9LIK0 (Q9LIK0) Pyruvate kinase (AT3g22960/F5N5_15), partial (53%) PROTEINF: pfam00224, PK, Pyruvate kinase, barrel domain. This domain of the is actually a small beta-barrel domain nested within a larger TIM barrel. The active site is found in a cleft between the two domains ATH: pyruvate kinase, putative, similar to pyruvate kinase isozyme A, chloroplast precursor (Ricinus …	-0.023274		-0.124981	-0.00983502		-0.240718	-0.0296316		0.0691668		-0.064378	0.0585201		-0.039517	0.0401205
11.1	STMJN83	similar to TIGR_Ath1|At5g04420.1 68418.m00435 kelch repeat-containing protein low similarity to rngB protein, Dictyostelium discoideum, PIR:S68824; contains Pfam profile PF01344: Kelch motif, partial (10%) PROTEINF: pfam00887, ACBP, Acyl CoA binding protein ATH: ACYL-COA-BINDING DOMAIN 4;acyl-CoA binding family protein, similar to PIR:S68824:S68824 rngB protein, cytosolic (Dictyostelium discoideu…	-0.0406789		-0.0128711	-0.011244		-0.0286302	0.0335752		-0.143907		0.127425	0.136093		-0.118478	0.10392
11.1	STMJP08	similar to UP|Q8L3X9 (Q8L3X9) 3-oxoacyl carrier protein synthase (3-ketoacyl-acyl carrier protein synthase), partial (24%) PROTEINF: pfam02801, Ketoacyl-synt_C, Beta-ketoacyl synthase, C-terminal domain. The structure of beta-ketoacyl synthase is similar to that of the thiolase family (Pfam::PF00108) and also chalcone sythase. The active site of beta-ketoacyl synthase is located betwee ATH: 3-oxo…	-0.0623111		-0.346061	-0.119802		-0.173889	-0.10025		-0.11407		0.0479438	0.0785151		-0.0673405	0.0356072
11.1	STMJP11	similar to UP|O04794 (O04794) Acyl-ACP thioesterase, partial (83%) PROTEINF: ATH: acyl-(acyl carrier protein) thioesterase / acyl-ACP thioesterase / oleoyl-(acyl-carrier protein) hydrolase / S-acyl fatty acid synthase thioesterase, identical to acyl-(acyl carrier protein) thioesterase (Arabidopsis thaliana) GI:804948	-0.177921		-0.264062	-0.283333		-0.427134	-0.644845		-0.269467		0.0348781	-0.314433		-0.234836	-0.601012
11.2	STMCK79	similar to UP|FD6C_BRANA (P48627) Omega-6 fatty acid desaturase, chloroplast precursor , partial (86%) PROTEINF: pfam00487, FA_desaturase, Fatty acid desaturase ATH: omega-6 fatty acid desaturase, chloroplast (FAD6) (FADC), identical to GI:493068	-0.0262261		-0.283562	0.0500756		-1.85609	-1.32547		0.0879832		-0.170626	0.165051		-1.51335	-1.56153
11.2	STMCM57	similar to UP|FD6C_BRANA (P48627) Omega-6 fatty acid desaturase, chloroplast precursor , partial (86%) PROTEINF: pfam00487, FA_desaturase, Fatty acid desaturase ATH: omega-6 fatty acid desaturase, chloroplast (FAD6) (FADC), identical to GI:493068	0.159784		0.0318256	0.273828		-0.760921	-0.597692		0.476384		-0.186776	0.0251586		-0.753785	-0.856905
11.2	STMCM76	similar to UP|FD3E_TOBAC (P48626) Omega-3 fatty acid desaturase, endoplasmic reticulum , partial (45%) PROTEINF: ATH: omega-3 fatty acid desaturase, chloroplast, temperature-sensitive (FAD8), identical to SP:48622 Temperature-sensitive omega-3 fatty acid desaturase, chloroplast precursor (EC 1.14.19.-) {Arabidopsis thaliana}; contains Pfam profile PF00487: Fatty acid des	0.109666		0.0861542	0.16361		0.102991	-0.0234084		0.194969		0.091908	0.250022		-0.0404523	0.116197
11.2	STMCP71	similar to GB|BAB02316.1|11994357|AB017071 delta 9 desaturase-like protein {Arabidopsis thaliana;} , partial (70%) PROTEINF: ATH: ADS3;FADB;JB67;FATTY ACID DESATURASE 5;FATTY ACID DESATURASE B;fatty acid desaturase family protein, similar to delta 9 acyl-lipid desaturase (ADS1) GI:2970034 from (Arabidopsis thaliana)	0.00739505		-0.320758	0.0975205		-1.42455	-1.34107		0.352471		-0.122037	0.346761		-1.40647	-1.82443
11.2	STMCU78	similar to UP|FD6C_BRANA (P48627) Omega-6 fatty acid desaturase, chloroplast precursor , partial (86%) PROTEINF: pfam00487, FA_desaturase, Fatty acid desaturase ATH: omega-6 fatty acid desaturase, chloroplast (FAD6) (FADC), identical to GI:493068	-0.174462		-0.735904	-0.376521		-2.16091	-1.39643		-0.36014		-0.154325	0.00589029		-1.5778	-1.47662
11.2	STMED10	UP|O82068 (O82068) W-3 desaturase , partial (81%) PROTEINF: ATH: omega-3 fatty acid desaturase, chloroplast, temperature-sensitive (FAD8), identical to SP:48622 Temperature-sensitive omega-3 fatty acid desaturase, chloroplast precursor (EC 1.14.19.-) {Arabidopsis thaliana}; contains Pfam profile PF00487: Fatty acid des	0.0425774		0.179205	0.0333204		0.237295	-0.0341598		0.33527		-0.0987731	0.0894871		-0.113584	-0.158414
11.2	STMEI66	similar to UP|FD6C_BRANA (P48627) Omega-6 fatty acid desaturase, chloroplast precursor , partial (86%) PROTEINF: pfam00487, FA_desaturase, Fatty acid desaturase ATH: omega-6 fatty acid desaturase, chloroplast (FAD6) (FADC), identical to GI:493068	-0.106094		-0.295748	-0.0878863		-1.97602	-1.33348		0.120078		-0.156442	0.0550656		-1.53489	-1.60166
11.2	STMEP56	similar to UP|O82729 (O82729) Delta-12 fatty acid desaturase, complete PROTEINF: ATH: DELTA-12 DESATURASE;FATTY ACID DESATURASE 2;omega-6 fatty acid desaturase, endoplasmic reticulum (FAD2) / delta-12 desaturase, identical to omega-6 fatty acid desaturase, endoplasmic reticulum (FAD2) SP:P46313 (Arabidopsis thaliana (Mouse-ear cress)) (Pla	0.077071		-0.1621	-0.00573908		-0.315461	-0.278154		0.0801858		-0.0776221	0.0886688		-0.387023	-0.503703
11.2	STMES31	similar to UP|O82729 (O82729) Delta-12 fatty acid desaturase, complete PROTEINF: ATH: DELTA-12 DESATURASE;FATTY ACID DESATURASE 2;omega-6 fatty acid desaturase, endoplasmic reticulum (FAD2) / delta-12 desaturase, identical to omega-6 fatty acid desaturase, endoplasmic reticulum (FAD2) SP:P46313 (Arabidopsis thaliana (Mouse-ear cress)) (Pla	0.0220304		-0.513376	-0.066494		-1.32553	-0.952616		0.11861		-0.347168	0.132167		-1.65041	-1.07277
11.2	STMGH41	similar to UP|Q9LLL7 (Q9LLL7) Omega-6 fatty acid desaturase, partial (96%) PROTEINF: pfam00487, FA_desaturase, Fatty acid desaturase ATH: DELTA-12 DESATURASE;FATTY ACID DESATURASE 2;omega-6 fatty acid desaturase, endoplasmic reticulum (FAD2) / delta-12 desaturase, identical to omega-6 fatty acid desaturase, endoplasmic reticulum (FAD2) SP:P46313 (Arabidopsis thaliana (Mouse-ear cress)) (Pla	0.284623		0.877735	0.254106		0.585669	0.180156		1.15078		0.722845	0.216044		0.674225	0.0785776
11.2	STMIF62	similar to UP|Q41305 (Q41305) D12 oleate desaturase , partial (41%) PROTEINF: pfam00487, FA_desaturase, Fatty acid desaturase ATH: DELTA-12 DESATURASE;FATTY ACID DESATURASE 2;omega-6 fatty acid desaturase, endoplasmic reticulum (FAD2) / delta-12 desaturase, identical to omega-6 fatty acid desaturase, endoplasmic reticulum (FAD2) SP:P46313 (Arabidopsis thaliana (Mouse-ear cress)) (Pla	0.16854		0.245999	0.0579709		-0.157202	-0.258589		0.382341		0.345037	0.257081		-0.110299	-0.210215
11.3	STMCH75	similar to TIGR_Ath1|At5g07920.1 68418.m00916 diacylglycerol kinase 1 (DGK1) identical to diacylglycerol kinase 1 (Diglyceride kinase 1, DGK 1, DAG kinase 1) [Arabidopsis thaliana] SWISS-PROT:Q39017, partial (7%) PROTEINF: ATH: diacylglycerol kinase 1 (DGK1), identical to diacylglycerol kinase 1 (Diglyceride kinase 1, DGK 1, DAG kinase 1) (Arabidopsis thaliana) SWISS-PROT:Q39017	0.200336		0.449043	0.162175		0.271985	-0.0153824		0.894982		0.00480695	0.224028		0.0724089	-0.122397
11.3	STMCS89	similar to UP|Q9AXH3 (Q9AXH3) Phosphoethanolamine N-methyltransferase, partial (27%) PROTEINF: smart00650, rADc, Ribosomal RNA adenine dimethylases; ATH: N-METHYLTRANSFERASE 1;N-MYRISTOYLTRANSFERASE-LIKE 1;S-ADENOSYLMETHIONINE:PHOSPHO-ETHANOLAMINE;phosphoethanolamine N-methyltransferase 1 / PEAMT 1 (NMT1), identical to Phosphoethanolamine N-methyltransferase 1 (EC 2.1.1.103) (PEAMT 1) (AtNMT1) (S…	-0.0624072		-0.187416	0.0116012		-0.612527	-0.299465		-0.100998		-0.490176	-0.113027		-0.8807	-0.405654
11.3	STMEM66	similar to UP|Q9AXH3 (Q9AXH3) Phosphoethanolamine N-methyltransferase, partial (89%) PROTEINF: ATH: N-METHYLTRANSFERASE 1;N-MYRISTOYLTRANSFERASE-LIKE 1;S-ADENOSYLMETHIONINE:PHOSPHO-ETHANOLAMINE;phosphoethanolamine N-methyltransferase 1 / PEAMT 1 (NMT1), identical to Phosphoethanolamine N-methyltransferase 1 (EC 2.1.1.103) (PEAMT 1) (AtNMT1) (SP:Q9FR44){	-0.140046		-0.329887	-0.155169		-0.647523	-0.315927		-0.37368		-0.25848	-0.184574		-0.448542	-0.168097
11.3	STMGA15	similar to TIGR_Ath1|At5g07920.1 68418.m00916 diacylglycerol kinase 1 (DGK1) identical to diacylglycerol kinase 1 (Diglyceride kinase 1, DGK 1, DAG kinase 1) [Arabidopsis thaliana] SWISS-PROT:Q39017, partial (22%) PROTEINF: pfam00781, DAGK_cat, Diacylglycerol kinase catalytic domain (presumed). Diacylglycerol (DAG) is a second messenger that acts as a protein kinase C activator. The catalytic dom…	0.136254		0.61927	0.395709		0.471712	0.170448		0.608642		0.131267	-0.0525957		0.133217	0.0588131
11.3	STMGM45	similar to TIGR_Ath1|At5g58560.1 68418.m07335 phosphatidate cytidylyltransferase family protein contains Pfam profile: PF01148 phosphatidate cytidylyltransferase, partial (52%) PROTEINF: ATH: phosphatidate cytidylyltransferase family protein, contains Pfam profile: PF01148 phosphatidate cytidylyltransferase	0.0680033		0.0726298	-0.011088		0.219759	0.0522123		-0.180094		0.291945	0.308688		0.322615	0.308814
11.3	STMGP59	similar to PIR|T47642|T47642 phosphatidylglycerophosphate synthase-like protein - Arabidopsis thaliana {Arabidopsis thaliana;} , partial (81%) PROTEINF: pfam01066, CDP-OH_P_transf, CDP-alcohol phosphatidyltransferase. All of these members have the ability to catalyse the displacement of CMP from a CDP-alcohol by a second alcohol with formation of a phosphodiester bond and concomitant breaking of …	-0.0420047		-0.265921	-0.071309		-0.105432	-0.111092		0.136891		-0.0797461	-0.213762		-0.337066	-0.160023
11.3	STMHF41	similar to UP|Q8L9U0 (Q8L9U0) Coclaurine N-methyltransferase, partial (95%) PROTEINF: ATH: coclaurine N-methyltransferase, putative, similar to coclaurine N-methyltransferase (Coptis japonica) GI:16754879; contains Pfam profile PF02353: Cyclopropane-fatty-acyl-phospholipid synthase	-0.023757		-0.386096	-0.133802		0.209927	0.149112		-0.218665		-0.336005	-0.0967032		-0.167828	0.0637153
11.3	STMHN46	homologue to UP|Q9FVC9 (Q9FVC9) Diacylglycerol kinase variant B, partial (16%) PROTEINF: smart00045, DAGKa, Diacylglycerol kinase accessory domain (presumed); Diacylglycerol (DAG) is a second messenger that acts as a protein kinase C activator. DAG can be produced from the hydrolysis of phosphatidylinositol 4,5-bisphosphate (PIP2) by a phosph ATH: diacylglycerol kinase, putative, contains INTERPR…	0.0689468		0.026886	0.0370104		0.194206	0.0465268		-0.0319028		0.174783	0.00833229		0.0279275	0.109653
11.3	STMHQ02	homologue to UP|Q84V30 (Q84V30) Phosphatidylserine decarboxylase, partial (32%) PROTEINF: ATH: phosphatidylserine decarboxylase, similar to SP:P27465 Phosphatidylserine decarboxylase proenzyme (EC 4.1.1.65 {Cricetulus griseus}; contains Pfam profile PF02666: phosphatidylserine decarboxylase	0.0229245		-0.117914	-0.163045		-0.371781	-0.207227		0.0327637		-0.204841	-0.18941		-0.480074	-0.135242
11.3	STMHX27	homologue to UP|Q9FVD0 (Q9FVD0) Diacylglycerol kinase variant A, complete PROTEINF: ATH: diacylglycerol kinase, putative, contains INTERPRO domain, IPR001206, DAG-kinase catalytic domain or diacylglycerol kinase, putative, contains INTERPRO domain, IPR001206, DAG-kinase catalytic domain or diacylglycerol kinase, putative, contains INTERPRO	0.0144643		0.00732146	-0.120417		-0.144848	-0.17827		-0.161864		0.162171	-0.00386132		-0.077534	-0.0628008
11.3	STMIG19	homologue to UP|Q9FVD0 (Q9FVD0) Diacylglycerol kinase variant A, complete PROTEINF: ATH: diacylglycerol kinase, putative, contains INTERPRO domain, IPR001206, DAG-kinase catalytic domain or diacylglycerol kinase, putative, contains INTERPRO domain, IPR001206, DAG-kinase catalytic domain or diacylglycerol kinase, putative, contains INTERPRO	0.0183398		0.0784312	-0.0497095		-0.143577	-0.157786		-0.00545715		0.313382	0.114872		-0.127858	-0.214916
11.3	STMIG34	similar to PIR|T47642|T47642 phosphatidylglycerophosphate synthase-like protein - Arabidopsis thaliana {Arabidopsis thaliana;} , partial (81%) PROTEINF: pfam01066, CDP-OH_P_transf, CDP-alcohol phosphatidyltransferase. All of these members have the ability to catalyse the displacement of CMP from a CDP-alcohol by a second alcohol with formation of a phosphodiester bond and concomitant breaking of …	0.0357147		-0.173521	-0.00225363		-0.159279	-0.105932		-0.0265518		0.0109266	0.153438		-0.0838477	-0.0497127
11.3	STMIS27	similar to TIGR_Osa1|9630.m05419 expressed protein, partial (30%) PROTEINF: smart00045, DAGKa, Diacylglycerol kinase accessory domain (presumed); Diacylglycerol (DAG) is a second messenger that acts as a protein kinase C activator. DAG can be produced from the hydrolysis of phosphatidylinositol 4,5-bisphosphate (PIP2) by a phosph ATH: diacylglycerol kinase, putative, contains INTERPRO domain, IPR…	-0.0835607		-0.0939284	-0.129343		-0.219497	0.0795348		-0.233732		0.0458479	-0.0525654		0.0445448	-0.00188121
11.3	STMJH21	homologue to UP|Q84V30 (Q84V30) Phosphatidylserine decarboxylase, partial (50%) PROTEINF: pfam02666, PS_Dcarbxylase, Phosphatidylserine decarboxylase. This is a family of phosphatidylserine decarboxylases, EC:4.1.1.65. These enzymes catalyse the reaction: Phosphatidyl-L-serine <=> phosphatidylethanolamine + CO2. Phosphatidylserine decarboxylas ATH: phosphatidylserine decarboxylase, similar to SP:…	-0.0374475		-0.00346947	0.0248339		0.114192	0.0541473		-0.131619		-0.0462971	0.0149513		0.165283	-0.019745
11.4	STMHJ76	similar to UP|Q9SEG9 (Q9SEG9) Diacylglycerol acylCoA acyltransferase, partial (80%) PROTEINF: pfam03062, MBOAT, MBOAT family. The MBOAT (membrane bound O-acyl transferase) family of membrane proteins contains a variety of acyltransferase enzymes. A conserved histidine has been suggested to be the active site residue ATH: ABX45;AS11;ATDGAT;DGAT1;RDS1;DIACYLGLYCEROL ACYLTRANSFERASE;REGULATION OF DE…	-0.134616		-0.271879	-0.360998		-0.171983	-0.0444015		-0.311323		-0.0357826	-0.252221		-0.031863	-0.076614
11.5	STMCF64	similar to UP|GPDA_CUPLA (P52425) Glycerol-3-phosphate dehydrogenase [NAD+] , partial (36%) PROTEINF: pfam01210, NAD_Gly3P_dh, NAD-dependent glycerol-3-phosphate dehydrogenase ATH: glycerol-3-phosphate dehydrogenase (NAD+) / GPDH, strong similarity to SP:P52425 Glycerol-3-phosphate dehydrogenase (NAD+) (EC 1.1.1.8) {Cuphea lanceolata}; contains Pfam profile PF01210: NAD-dependent glycerol-3-phosp…	0.0526018		0.207917	0.186737		0.397491	0.0143325		0.503903		-0.0994476	-0.00422485		-0.103163	-0.131412
11.5	STMEP18	similar to UP|Q6RJ33 (Q6RJ33) Glycerol kinase , partial (34%) PROTEINF: pfam00370, FGGY_N, FGGY family of carbohydrate kinases, N-terminal domain. This domain adopts a ribonuclease H-like fold and is structurally related to the C-terminal domain ATH: GLI1;glycerol kinase, putative, similar to glycerol kinase (ATP:glycerol 3-phosphotransferase, Glycerokinase, GK)(Mycobacterium tuberculosis) Swiss-…	0.0174901		0.12348	-0.00854446		0.359884	0.000570888		-0.117507		0.000275731	-0.033051		0.291107	-0.0661882
11.5	STMGA56	similar to TIGR_Ath1|At2g41540.1 68415.m05133 NAD-dependent glycerol-3-phosphate dehydrogenase family protein weak similarity to SP|P46919 Glycerol-3-phosphate dehydrogenase [NAD(P)+] {Bacillus subtilis}; contains Pfam profile PF01210: NAD-dependent glyc PROTEINF: pfam01210, NAD_Gly3P_dh, NAD-dependent glycerol-3-phosphate dehydrogenase ATH: NAD-dependent glycerol-3-phosphate dehydrogenase family…	0.158871		0.564475	0.259601		0.341172	0.0233833		0.42533		0.101211	0.0586227		0.0247108	-0.0939475
11.5	STMJE23	similar to GB|CAE01767.1|32479804|OSJN00066 OSJNBb0072N21.14 {Oryza sativa (japonica cultivar-group);} , partial (38%) PROTEINF: pfam01266, DAO, FAD dependent oxidoreductase. This family includes various FAD dependent oxidoreductases: Glycerol-3-phosphate dehydrogenase EC:1.1.99.5, Sarcosine oxidase beta subunit EC:1.5.3.1, D-alanine oxidase EC:1.4.99.1, D-aspartate oxidase EC:1.4. ATH: mitochond…	0.0183621		0.0947311	-0.0294095		0.14377	-0.198172		0.030359		0.0543878	0.0528903		0.0357533	-0.0504461
11.6	STMCS65	homologue to UP|O24038 (O24038) Lipid transfer protein 2, complete PROTEINF: pfam00234, Tryp_alpha_amyl, Protease inhibitor/seed storage/LTP family. This family is composed of trypsin-alpha amylase inhibitors, seed storage proteins and lipid transfer proteins from plants ATH: LP2;LIPID TRANSFER PROTEIN;LIPID TRANSFER PROTEIN 2;nonspecific lipid transfer protein 2 (LTP2), identical to nonspecific …	-0.0811288		-0.49029	0.187119		-0.67703	-0.138125		-0.195726		-0.237928	0.324798		-0.385029	-0.0263546
11.6	STMGN69	homologue to UP|O24037 (O24037) Lipid transfer protein 1, complete PROTEINF: pfam00234, Tryp_alpha_amyl, Protease inhibitor/seed storage/LTP family. This family is composed of trypsin-alpha amylase inhibitors, seed storage proteins and lipid transfer proteins from plants ATH: ATLTP1;LIPID TRANSFER PROTEIN 1;nonspecific lipid transfer protein 1 (LTP1), identical to SP:Q42589	-0.147652		-0.129906	0.0611653		-0.0130195	0.0647477		-0.0869		0.12338	0.256873		0.152206	0.200028
11.6	STMGQ20	similar to UP|O24037 (O24037) Lipid transfer protein 1, complete PROTEINF: pfam00234, Tryp_alpha_amyl, Protease inhibitor/seed storage/LTP family. This family is composed of trypsin-alpha amylase inhibitors, seed storage proteins and lipid transfer proteins from plants ATH: ATLTP1;LIPID TRANSFER PROTEIN 1;nonspecific lipid transfer protein 1 (LTP1), identical to SP:Q42589	-0.246806		-0.163643	0.0461243		0.0475358	0.0378317		-0.0652699		0.125408	0.0995064		0.468049	0.138057
11.6	STMGR44	similar to UP|O24037 (O24037) Lipid transfer protein 1, complete PROTEINF: pfam00234, Tryp_alpha_amyl, Protease inhibitor/seed storage/LTP family. This family is composed of trypsin-alpha amylase inhibitors, seed storage proteins and lipid transfer proteins from plants ATH: ATLTP1;LIPID TRANSFER PROTEIN 1;nonspecific lipid transfer protein 1 (LTP1), identical to SP:Q42589	-0.279821		-0.0778145	-0.120981		0.0823217	-0.0558744		-0.419295		0.143974	0.0271389		0.789743	0.062748
11.6	STMGZ28	weakly similar to UP|Q8H2A0 (Q8H2A0) Nonspecific lipid-transfer protein (Fragment), partial (94%) PROTEINF: pfam00234, Tryp_alpha_amyl, Protease inhibitor/seed storage/LTP family. This family is composed of trypsin-alpha amylase inhibitors, seed storage proteins and lipid transfer proteins from plants ATH: ATLTP1;LIPID TRANSFER PROTEIN 1;nonspecific lipid transfer protein 1 (LTP1), identical to S…	-0.0803251		-0.337127	-0.0243828		-0.244116	-0.117106		-0.0631836		-0.0212736	0.0908013		-0.0835747	-0.0472638
11.6	STMIM18	weakly similar to TIGR_Ath1|At2g44300.1 68415.m05512 lipid transfer protein-related low similarity to lipid transfer protein Picea abies GI:2627141; contains Pfam profile: PF00234: Protease inhibitor/seed storage/LTP family, partial (47%) PROTEINF: pfam00234, Tryp_alpha_amyl, Protease inhibitor/seed storage/LTP family. This family is composed of trypsin-alpha amylase inhibitors, seed storage prot…	-0.0511433		-0.709414	-0.096796		-0.570535	-0.102004		-0.331802		-0.388542	-0.0412022		-0.2898	-0.108708
11.6	STMIP64	homologue to UP|Q9SDS4 (Q9SDS4) Non-specific lipid transfer protein, partial (90%) PROTEINF: pfam00234, Tryp_alpha_amyl, Protease inhibitor/seed storage/LTP family. This family is composed of trypsin-alpha amylase inhibitors, seed storage proteins and lipid transfer proteins from plants ATH: LP2;LIPID TRANSFER PROTEIN;LIPID TRANSFER PROTEIN 2;nonspecific lipid transfer protein 2 (LTP2), identical…	-0.239277		1.35794	-0.195412		1.14221	-0.272542		0.629018		1.01079	-0.103538		1.95943	-0.253694
11.7	STMCA07	similar to UP|Q9FZL3 (Q9FZL3) MGDG synthase type A, partial (10%) PROTEINF: ATH: 1,2-diacylglycerol 3-beta-galactosyltransferase, putative / monogalactosyldiacylglycerol synthase, putative / MGDG synthase, putative, similar to MGD synthase type A from Arabidopsis thaliana (gi:9927297), similar to monogalactosyldiacylglycerol synthase,	-0.0963577		-0.153912	0.03337		-0.120634	-0.0906362		0.190793		0.198026	0.053564		0.0665881	0.0168807
11.7	STMCB06	similar to UP|Q9FZL3 (Q9FZL3) MGDG synthase type A, partial (10%) PROTEINF: ATH: 1,2-diacylglycerol 3-beta-galactosyltransferase, putative / monogalactosyldiacylglycerol synthase, putative / MGDG synthase, putative, similar to MGD synthase type A from Arabidopsis thaliana (gi:9927297), similar to monogalactosyldiacylglycerol synthase,	-0.266071		-0.295245	-0.169149		-0.222473	-0.306005		-0.494535		-0.23992	-0.347438		-0.223037	-0.100719
11.7	STMCQ04	similar to UP|Q9FZL3 (Q9FZL3) MGDG synthase type A, partial (59%) PROTEINF: pfam06925, MGDG_synth, Monogalactosyldiacylglycerol (MGDG) synthase. This family represents a conserved region of approximately 180 residues within plant and bacterial monogalactosyldiacylglycerol (MGDG) synthase (EC:2.4.1.46). In Arabidopsis, there are t ATH: 1,2-diacylglycerol 3-beta-galactosyltransferase, putative / mo…	0.0455669		1.34532	0.405049		-0.0995504	0.0451159		0.0872615		1.25145	0.48996		-0.0307496	0.12562
11.7	STMDE29	similar to UP|BCCP_SOYBN (Q42783) Biotin carboxyl carrier protein of acetyl-CoA carboxylase, chloroplast precursor (BCCP) , partial (52%) PROTEINF: pfam00364, Biotin_lipoyl, Biotin-requiring enzyme. This family covers two subgroups, the conserved lysine residue binds biotin in one group and lipoic acid in the other ATH: biotin carboxyl carrier protein 1 (BCCP1), identical to biotin carboxyl carri…	0.121633		-0.224263	-0.00657934		0.111915	-0.0960206		-0.267632		0.079869	0.317531		0.150171	0.13949
11.7	STMDE29	similar to TIGR_Ath1|At4g00550.1 68417.m00076 UDP-galactose:MGDG galactosyltransferase 2 / digalactosyldiacylglycerol synthase 2 (DGD2) identical to digalactosyldiacylglycerol synthase (DGD2) GI:18141112 [Arabidopsis thaliana], partial (41%) PROTEINF: ATH: UDP-galactose:MGDG galactosyltransferase 2 / digalactosyldiacylglycerol synthase 2 (DGD2), identical to digalactosyldiacylglycerol synthase (D…	-0.0969393		-0.137938	-0.188089		-0.357615	-0.306026		-0.133		-0.0667411	-0.209247		-0.0261413	-0.0920692
11.7	STMEA26	homologue to TIGR_Ath1|At5g01220.1 68418.m00027 UDP-sulfoquinovose:DAG sulfoquinovosyltransferase / sulfolipid synthase (SQD2) identical to GI:20302857, partial (14%) PROTEINF: ATH: UDP-sulfoquinovose:DAG sulfoquinovosyltransferase / sulfolipid synthase (SQD2), identical to GI:20302857	0.0592849		-0.223698	-0.0379981		0.336892	0.271761		-0.224988		-0.0792311	0.225736		0.245144	0.615531
11.7	STMIG89	similar to UP|O82730 (O82730) Monogalactosyldiacylglycerol synthase , partial (32%) PROTEINF: pfam04101, Glyco_tran_28_C, Glycosyltransferase family 28 C-terminal domain. The glycosyltransferase family 28 includes monogalactosyldiacylglycerol synthase (EC 2.4.1.46) and UDP-N-acetylglucosamine transferase (EC 2.4.1.-). Structural analysis suggests ATH: 1,2-diacylglycerol 3-beta-galactosyltransfera…	0.0986314		0.176569	0.0496612		0.0763202	0.0524644		0.141218		-0.0629047	0.0948606		-0.00431174	-0.0510552
11.7	STMIY47	similar to TIGR_Osa1|9639.m00523 digalactosyldiacylglycerol synthase, partial (49%) PROTEINF: pfam00534, Glycos_transf_1, Glycosyl transferases group 1. Mutations in this domain may lead to disease (Paroxysmal Nocturnal haemoglobinuria). Members of this family transfer activated sugars to a variety of substrates, including glycogen, Fructose-6-pho ATH: DIGALACTOSYL DIACYLGLYCEROL DEFICIENT 1;DIGA…	-0.000947705		-0.113081	-0.115655		-0.270163	-0.106862		-0.194424		0.110275	-0.55389		-0.117358	-0.151178
11.8	STMCB32	similar to TIGR_Ath1|At4g22330.1 68417.m03228 alkaline phytoceramidase family / aPHC family contains Pfam profile: PF05875: alkaline phytoceramidase (aPHC), partial (55%) PROTEINF: pfam05875, aPHC, Alkaline phytoceramidase (aPHC). This family consists of several eukaryotic Alkaline phytoceramidase (aPHC) sequences. Ceramidases are enzymes involved in regulating cellular levels of ceramides, sphin…	0.175939		0.262191	0.138851		0.00695201	-0.0759975		0.0733594		0.0831576	0.100423		-0.0932124	-0.0141143
11.8	STMCO55	similar to UP|Q8VYI1 (Q8VYI1) At1g69640/F24J1.22, partial (50%) PROTEINF: pfam01598, Sterol_desat, Sterol desaturase. This family includes C-5 sterol desaturase and C-4 sterol methyl oxidase. Members of this family are involved in cholesterol biosynthesis and biosynthesis a plant cuticular wax. These enzymes contain many conser ATH: acid phosphatase, putative, similar to GI:5360721 from (Lupinus …	0.201177		0.415021	0.0888511		0.28307	0.180873		0.281321		0.202105	0.0806839		0.162412	0.14721
11.8	STMCO57	similar to UP|Q71V05 (Q71V05) Sterol-4-methyl-oxidase, partial (26%) PROTEINF: pfam01598, Sterol_desat, Sterol desaturase. This family includes C-5 sterol desaturase and C-4 sterol methyl oxidase. Members of this family are involved in cholesterol biosynthesis and biosynthesis a plant cuticular wax. These enzymes contain many conser ATH: sterol desaturase family protein, similar to sterol 4-alpha…	0.229372		0.34171	0.351282		0.438033	0.542281		0.185454		0.302013	0.651728		0.314163	0.931986
11.8	STMCP67	similar to UP|O23233 (O23233) Serine C-palmitoyltransferase like protein, partial (45%) PROTEINF: ATH: aminotransferase class I and II family protein, similar to Serine palmitoyltransferase 1 (EC 2.3.1.50) from Homo sapiens (SP:O15269), Mus musculus (SP:O35704), Cricetulus griseus (SP:O54695) or similar to serine C-palmitoyltransferase (LCB2) [Arabidopsis	-0.0103663		0.153922	-0.0115604		0.0518553	-0.106337		0.247069		0.0816675	0.0539058		0.0540812	-0.0561364
11.8	STMCX17	similar to UP|Q9M2U2 (Q9M2U2) Glycoprotein-like (Synaptic glycoprotein SC2-like protein), complete PROTEINF: ATH: Enoyl-CoA reductase (ECA) is involved in all very long chain fatty acids (VLCFA) elongation reactions that are required for cuticular wax, storage lipid and sphingolipid metabolism. The protein is located in the ER, but in contrast to its yeast homolog TS	0.0576216		0.0792243	0.223345		0.105455	-0.0603495		0.0605877		-0.0498404	0.247772		0.0290175	0.117013
11.8	STMCX59	similar to UP|O64845 (O64845) 3-beta-hydroxysteroid dehydrogenase, partial (65%) PROTEINF: ATH: 3-beta hydroxysteroid dehydrogenase/isomerase family protein, contains Pfam profile PF01073 3-beta hydroxysteroid dehydrogenase/isomerase domain; similar to NAD(P)-dependent steroid dehydrogenase from Homo sapiens (SP:Q15738), Mus musculus (SP:Q9R1J0) or	0.0974101		-0.0165434	0.220542		0.227199	0.544013		0.10631		-0.101483	0.267115		-0.00382204	0.562079
11.8	STMCY28	similar to UP|Q9AST3 (Q9AST3) At1g14290/F14L17_4, partial (29%) PROTEINF: ATH: acid phosphatase, putative, similar to acid phosphatase (Lupinus albus) GI:5360721; contains Pfam profile PF01598 sterol desaturase	0.116626		0.36283	0.0891615		0.188601	-0.0945755		0.268921		0.0677221	0.0456151		-0.156634	-0.258355
11.8	STMDB31	similar to UP|O23207 (O23207) Minor allergen, partial (76%) PROTEINF: pfam03345, DDOST_48kD, Dolichyl-diphosphooligosaccharide-protein glycosyltransferase 48kD subunit. Members of this family are involved in asparagine-linked protein glycosylation. In particular, dolichyl-diphosphooligosaccharide-protein glycosyltransferase ATH: quinone reductase family protein, similar to 1,4-benzoquinone reduct…	-0.0159991		0.056769	0.109564		-0.0936989	0.0187488		0.0825295		-0.0635902	0.0755595		0.0247237	-0.0272258
11.8	STMDB85	similar to UP|Q9SUC5 (Q9SUC5) Fatty acid hydroxylase-like protein (AT4g20870/T13K14_30), partial (98%) PROTEINF: pfam04116, FA_hydroxylase, Fatty acid hydroxylase ATH: fatty acid hydroxylase, putative, similar to fatty acid hydroxylase Fah1p GB:AF021804 GI:2736147 from (Arabidopsis thaliana)	0.23053		0.258647	0.085666		0.0129307	-0.1811		0.222048		0.151292	0.242912		-0.0941884	0.0304795
11.8	STMDH37	similar to UP|O23207 (O23207) Minor allergen, partial (76%) PROTEINF: pfam03345, DDOST_48kD, Dolichyl-diphosphooligosaccharide-protein glycosyltransferase 48kD subunit. Members of this family are involved in asparagine-linked protein glycosylation. In particular, dolichyl-diphosphooligosaccharide-protein glycosyltransferase ATH: quinone reductase family protein, similar to 1,4-benzoquinone reduct…	-0.117289		-0.0581087	0.00637521		-0.121581	-0.0942979		0.0885073		-0.036279	-0.019142		-0.00892826	-0.000907639
11.8	STMDT17	similar to UP|SGPL_ARATH (Q9C509) Sphingosine-1-phosphate lyase (SP-lyase) (SPL) (Sphingosine-1-phosphate aldolase) , partial (18%) PROTEINF: ATH: pyridoxal-dependent decarboxylase family protein, similar to sphingosine-1-phosphate lyase (Homo sapiens) GI:10129683; contains Pfam profile PF00282: Pyridoxal-dependent decarboxylase conserved domain	0.135127		0.436607	0.238396		0.583369	0.216061		0.497717		0.172799	0.261622		0.51928	0.345209
11.8	STMDZ35	similar to TIGR_Osa1|9630.m04606 expressed protein, partial (92%) PROTEINF: pfam00106, adh_short, short chain dehydrogenase. This family contains a wide variety of dehydrogenases ATH: short-chain dehydrogenase/reductase (SDR) family protein, contains INTERPRO family IPR002198 short-chain dehydrogenase/reductase (SDR) superfamily	0.167866		0.210261	0.0647296		0.28951	0.0564674		0.0206844		0.0727823	0.260271		0.238953	0.0743067
11.8	STMEB35	similar to GB|AAP37700.1|30725356|BT008341 At3g19260 {Arabidopsis thaliana;} , partial (72%) PROTEINF: pfam03798, LAG1, Longevity-assurance protein (LAG1). Members of this family are involved in determining life span. The molecular mechanisms by which LAG1 determines longevity are unclear, although some evidence suggest a participation in ceramide synthesi ATH: LOH2;LONGEVITY ASSURANCE GENE1 HOMO…	0.100799		0.246271	-0.0040167		0.134606	0.0735504		0.0495322		0.173452	0.127326		-0.037429	0.0101707
11.8	STMEH44	homologue to UP|Q6NQE2 (Q6NQE2) At4g27270, partial (98%) PROTEINF: pfam00258, Flavodoxin_1, Flavodoxin ATH: quinone reductase family protein, similar to 1,4-benzoquinone reductase (Phanerochaete chrysosporium)(GI:4454993); similar to Trp repressor binding protein (Escherichia coli)(SP:P30849); contains flavodoxin domain PF00258	-0.042636		0.11374	0.0884844		0.208465	-0.0976265		-0.111809		-0.0261452	0.0211334		0.168653	-0.0466855
11.8	STMEJ40	homologue to UP|Q6NQE2 (Q6NQE2) At4g27270, partial (98%) PROTEINF: pfam00258, Flavodoxin_1, Flavodoxin ATH: quinone reductase family protein, similar to 1,4-benzoquinone reductase (Phanerochaete chrysosporium)(GI:4454993); similar to Trp repressor binding protein (Escherichia coli)(SP:P30849); contains flavodoxin domain PF00258	-0.0429156		0.124808	0.0827483		0.127967	0.0525125		-0.0221393		-0.0681651	-0.197446		0.108868	-0.0266302
11.8	STMEL05	similar to UP|Q8GSM8 (Q8GSM8) Squalene monooxygenase 1 , partial (91%) PROTEINF: pfam01360, Monooxygenase, Monooxygenase. This family includes diverse enzymes that utilise FAD ATH: XF1;squalene monooxygenase, putative / squalene epoxidase, putative, similar to SP:O65404 (SE 1,1), SP:O65402 (SE 1,2) 6566341 dbj AB008021.1 AB008021	0.149348		0.396126	0.171198		0.530021	-0.101607		0.353915		0.380178	0.398549		0.286803	0.157062
11.8	STMES16	similar to TIGR_Ath1|At1g07420.1 68414.m00791 sterol 4-alpha-methyl-oxidase 2 (SMO2) identical to sterol 4-alpha-methyl-oxidase GI:16973471 from [Arabidopsis thaliana]; identical to cDNA sterol 4-alpha-methyl-oxidase GI:16973470, partial (95%) PROTEINF: pfam01598, Sterol_desat, Sterol desaturase. This family includes C-5 sterol desaturase and C-4 sterol methyl oxidase. Members of this family are …	-0.061242		-0.138642	0.0145441		0.0410392	-0.12578		-0.0165835		0.0278235	0.000438771		-0.170343	-0.154495
11.8	STMET83	similar to UP|Q9M2U2 (Q9M2U2) Glycoprotein-like (Synaptic glycoprotein SC2-like protein), complete PROTEINF: ATH: Enoyl-CoA reductase (ECA) is involved in all very long chain fatty acids (VLCFA) elongation reactions that are required for cuticular wax, storage lipid and sphingolipid metabolism. The protein is located in the ER, but in contrast to its yeast homolog TS	-0.0062558		-0.125655	0.0722589		0.0180476	-0.135881		0.012455		-0.0592933	0.206428		-0.124166	0.0536787
11.8	STMGG27	similar to TIGR_Ath1|At4g21540.1 68417.m03112 diacylglycerol kinase family protein contains INTERPRO domain, IPR001206, DAG-kinase catalytic domain, partial (16%) PROTEINF: smart00046, DAGKc, Diacylglycerol kinase catalytic domain (presumed); Diacylglycerol (DAG) is a second messenger that acts as a protein kinase C activator. DAG can be produced from the hydrolysis of phosphatidylinositol 4,5-bi…	0.147258		0.551947	0.390411		0.724413	0.302828		0.576804		-0.0889401	-0.0475694		0.286537	-0.165729
11.8	STMGJ51	similar to UP|Q6Z316 (Q6Z316) Sterol carrier protein 2-like, partial (95%) PROTEINF: pfam02036, SCP2, SCP-2 sterol transfer family. This domain is involved in binding sterols. It is found in the SCP2 protein, as well as the C terminus of the enzyme estradiol 17 beta-dehydrogenase EC:1.1.1.62. The UNC-24 protein contains an SPFH domain pfa ATH: sterol carrier protein 2 (SCP-2) family protein, simi…	0.0124528		0.00204504	-0.041876		-0.12184	-0.0791864		-0.164174		-0.0802124	0.0575419		0.0586081	-0.218419
11.8	STMGL20	homologue to UP|Q71LW1 (Q71LW1) Lecithin cholesterol acyltransferase-like protein, partial (49%) PROTEINF: pfam02450, LACT, Lecithin:cholesterol acyltransferase. Lecithin:cholesterol acyltransferase (LACT) is involved in extracellular metabolism of plasma lipoproteins, including cholesterol ATH: lecithin:cholesterol acyltransferase family protein / LACT family protein, weak similarity to LCAT-lik…	0.0321154		0.0212346	-0.0342988		0.0456353	0.151518		0.109786		-0.0322343	-0.225784		-0.0072443	0.127599
11.8	STMGL44	similar to UP|Q8GSM8 (Q8GSM8) Squalene monooxygenase 1 , partial (34%) PROTEINF: ATH: squalene monooxygenase, putative / squalene epoxidase, putative, similar to SP:O65404 (SE 1,1), SP:O65402 (SE 1,2), SP:O65403 (SE 2)	-0.0677963		-0.482163	-0.356063		-0.924955	-0.662669		-0.122465		-0.0480406	0.00118843		-0.799191	-0.694554
11.8	STMGQ03	similar to UP|SGPL_ARATH (Q9C509) Sphingosine-1-phosphate lyase (SP-lyase) (SPL) (Sphingosine-1-phosphate aldolase) , partial (18%) PROTEINF: ATH: pyridoxal-dependent decarboxylase family protein, similar to sphingosine-1-phosphate lyase (Homo sapiens) GI:10129683; contains Pfam profile PF00282: Pyridoxal-dependent decarboxylase conserved domain	0.0168434		0.12962	0.0115536		0.15408	0.175634		-0.0410088		0.248631	-0.166516		0.374911	0.248357
11.8	STMGR89	similar to TIGR_Ath1|At5g23450.1 68418.m02751 diacylglycerol kinase family protein contains INTERPRO domain, IPR001206, DAG-kinase catalytic domain, partial (55%) PROTEINF: ATH: diacylglycerol kinase family protein, contains INTERPRO domain, IPR001206, DAG-kinase catalytic domain or diacylglycerol kinase family protein, contains INTERPRO domain, IPR001206, DAG-kinase catalytic domain or similar t…	0.0635472		0.120894	0.0490989		0.164536	-0.0292248		-0.000236761		0.128001	0.158868		0.072958	0.0572984
11.8	STMGX11	similar to TIGR_Osa1|9635.m04357 Sterol desaturase, partial (27%) PROTEINF: ATH: acid phosphatase, putative, similar to GI:5360721 from (Lupinus albus)	0.0722983		-0.102205	0.00826818		0.018594	-0.0158626		0.0367853		-0.0770349	-0.108159		-0.0593593	0.125171
11.8	STMGX37	similar to UP|Q6K3D9 (Q6K3D9) Phosphatidylcholine acyltransferase-like, partial (34%) PROTEINF: pfam02450, LACT, Lecithin:cholesterol acyltransferase. Lecithin:cholesterol acyltransferase (LACT) is involved in extracellular metabolism of plasma lipoproteins, including cholesterol ATH: lecithin:cholesterol acyltransferase family protein / LACT family protein, weak similarity to SP:P40345 Phospholi…	0.068571		0.412605	0.044514		0.635211	0.741575		0.00233513		0.546452	0.404895		0.496504	0.715629
11.8	STMHK36	similar to UP|SGPL_ARATH (Q9C509) Sphingosine-1-phosphate lyase (SP-lyase) (SPL) (Sphingosine-1-phosphate aldolase) , partial (19%) PROTEINF: pfam00282, Pyridoxal_deC, Pyridoxal-dependent decarboxylase conserved domain ATH: pyridoxal-dependent decarboxylase family protein, similar to sphingosine-1-phosphate lyase (Homo sapiens) GI:10129683; contains Pfam profile PF00282: Pyridoxal-dependent decar…	-0.0127422		0.0506842	-0.0504488		0.130366	0.0908501		-0.0602703		0.201249	0.155329		0.17649	0.200415
11.8	STMHL68	similar to UP|Q6NQI8 (Q6NQI8) At1g13580/F13B4_25, partial (61%) PROTEINF: smart00724, TLC, TRAM, LAG1 and CLN8 homology domains. Protein domain with at least 5 transmembrane alpha-helices. Lag1p and Lac1p are essential for acyl-CoA-dependent ceramide synthesis, TRAM is a subunit of the translocon and the CLN8 gene is mutated in ATH: LOH3;longevity-assurance (LAG1) family protein, similar to Alter…	-0.105116		-0.209602	-0.114918		-0.0893977	-0.191554		-0.145759		-0.0177648	0.0901933		-0.00543199	-0.0936805
11.8	STMHN27	similar to TIGR_Osa1|9637.m02384 AT5g13640/MSH12_10, partial (16%) PROTEINF: pfam02450, LACT, Lecithin:cholesterol acyltransferase. Lecithin:cholesterol acyltransferase (LACT) is involved in extracellular metabolism of plasma lipoproteins, including cholesterol ATH: lecithin:cholesterol acyltransferase family protein / LACT family protein, similar to lecithin:cholesterol acyltransferase (Rattus n…	0.0524259		0.0659432	0.134554		0.153388	0.209505		0.167657		0.0445276	0.0410089		-0.120685	0.0544702
11.8	STMIF80	similar to UP|Q6NQE2 (Q6NQE2) At4g27270, complete PROTEINF: pfam00258, Flavodoxin_1, Flavodoxin ATH: quinone reductase family protein, similar to 1,4-benzoquinone reductase (Phanerochaete chrysosporium)(GI:4454993); similar to Trp repressor binding protein (Escherichia coli)(SP:P30849); contains flavodoxin domain PF00258	-0.143132		-0.195819	-0.101707		-0.236723	-0.193121		-0.194324		-0.027704	-0.0243487		-0.114515	-0.223265
11.8	STMIG03	similar to UP|Q8L7W5 (Q8L7W5) AT4g12110/F16J13_180, partial (89%) PROTEINF: pfam01598, Sterol_desat, Sterol desaturase. This family includes C-5 sterol desaturase and C-4 sterol methyl oxidase. Members of this family are involved in cholesterol biosynthesis and biosynthesis a plant cuticular wax. These enzymes contain many conser ATH: sterol desaturase family protein, similar to sterol 4-alpha-me…	0.0570763		-0.0490408	0.0690127		0.13462	0.119986		-0.0820412		0.0285311	0.134292		0.0876801	0.133198
11.8	STMII16	weakly similar to UP|O15121 (O15121) MLD (Sphingolipid delta 4 desaturase protein DES1), partial (29%) PROTEINF: pfam00487, FA_desaturase, Fatty acid desaturase ATH: fatty acid desaturase family protein, similar to D. melanogaster Des-1 protein, GenBank accession number X94180; contains Pfam profile PF00487 Fatty acid desaturase domain	0.0308428		-0.04812	-0.0486205		-0.137106	-0.0596231		0.0704559		-0.0444036	0.0205116		-0.176335	0.0230131
11.8	STMIN10	weakly similar to TIGR_Osa1|9632.m05086 AT3g03310/T21P5_27, partial (26%) PROTEINF: ATH: lecithin:cholesterol acyltransferase family protein / LACT family protein, similar to lysosomal phospholipase A2 (Mus musculus) GI:18699602; contains Pfam profile PF02450: Lecithin:cholesterol acyltransferase (phosphatidylcholine-sterol acyltransferase)	-0.0390434		-0.161789	-0.0758449		0.00331949	-0.0154616		0.0192686		0.0757059	-0.0182602		-0.0223554	0.0749402
11.8	STMIQ17	similar to TIGR_Osa1|9637.m01431 S276, partial (28%) PROTEINF: pfam00487, FA_desaturase, Fatty acid desaturase ATH: delta-8 sphingolipid desaturase, putative, similar to delta-8 sphingolipid desaturase GI:3819708 from (Brassica napus)	0.0895013		-0.0622502	-0.0437756		0.0408085	0.09756		-0.0355411		-0.0468474	0.0169795		-0.0615888	0.0736834
11.8	STMIS94	weakly similar to TIGR_Ath1|At1g76150.1 68414.m08843 maoC-like dehydratase domain-containing protein contains similarity to Swiss-Prot:P51659 estradiol 17 beta-dehydrogenase 4 (17-beta-HSD 4) (17-beta-hydroxysteroid dehydrogenase 4) [Homo sapiens]; contai PROTEINF: pfam01575, MaoC_dehydratas, MaoC like domain. The MaoC protein is found to share similarity with a wide variety of enzymes; estradiol…	0.00231579		0.0918916	-0.0324423		0.25848	0.0779717		-0.0559104		0.0430364	0.138989		0.448332	0.227896
11.8	STMJA61	similar to UP|Q71LW1 (Q71LW1) Lecithin cholesterol acyltransferase-like protein, partial (47%) PROTEINF: ATH: lecithin:cholesterol acyltransferase family protein / LACT family protein, weak similarity to LCAT-like lysophospholipase (LLPL) (Homo sapiens) GI:4589720; contains Pfam profile PF02450: Lecithin:cholesterol acyltransferase (phosphatidylcholine-sterol acy	0.0657074		-0.00320428	0.0426891		0.229357	-0.0522019		0.0590468		0.0295328	-0.138469		0.165585	0.0472895
11.8	STMJA66	similar to UP|Q9AST3 (Q9AST3) At1g14290/F14L17_4, partial (29%) PROTEINF: ATH: acid phosphatase, putative, similar to acid phosphatase (Lupinus albus) GI:5360721; contains Pfam profile PF01598 sterol desaturase	0.00841283		-0.00402151	-0.395506		-0.350891	-0.253552		-0.18895		0.194552	-0.0950738		-0.177627	-0.190319
11.8	STMJH64	similar to UP|O64845 (O64845) 3-beta-hydroxysteroid dehydrogenase, partial (51%) PROTEINF: ATH: 3-beta hydroxysteroid dehydrogenase/isomerase family protein, contains Pfam profile PF01073 3-beta hydroxysteroid dehydrogenase/isomerase domain; similar to NAD(P)-dependent steroid dehydrogenase from Homo sapiens (SP:Q15738), Mus musculus (SP:Q9R1J0) or	-0.0258751		-0.187541	-0.086234		-0.178641	-0.0542349		-0.121932		-0.0215411	-0.0815964		-0.132499	0.015111
11.8	STMJN31	similar to TIGR_Ath1|At4g21540.1 68417.m03112 diacylglycerol kinase family protein contains INTERPRO domain, IPR001206, DAG-kinase catalytic domain, partial (6%) PROTEINF: ATH: Encodes a putative sphingosine kinase (SphK) containing the five conserved domains (C1-C5) previously identified in SphKs. or similar to diacylglycerol kinase family protein [Arabidopsis thaliana] (TAIR:At5g23450.2); simil…	-0.0639915		-0.0321562	-0.0635606		-0.427577	0.0438709		-0.23662		-0.0247948	0.0825105		0.139603	-0.142064
11.9	STMCF50	weakly similar to UP|Q8RZ46 (Q8RZ46) Lipase-like protein, partial (64%) PROTEINF: pfam01764, Lipase_3, Lipase (class 3) ATH: lipase class 3 family protein, similar to lipase (Dianthus caryophyllus) GI:4103627; contains Pfam profile PF01764: Lipase	0.221754		1.00582	0.51354		1.60849	0.987742		0.653603		0.131612	0.244457		1.57214	1.20852
11.9	STMCF66	similar to TIGR_Osa1|9629.m05351 F12K11.12, partial (37%) PROTEINF: ATH: enoyl-CoA hydratase/isomerase family protein, similar to CHY1 (gi:8572760); contains Pfam profile PF00388 enoyl-CoA hydratase/isomerase family protein	0.00201328		-0.191745	0.0879936		0.0816828	-0.0892349		0.0245365		-0.261873	-0.0842634		-0.0790786	-0.0451842
11.9	STMCL70	similar to TIGR_Ath1|At3g06810.1 68416.m00808 acyl-CoA dehydrogenase-related low similarity to acyl-CoA dehydrogenase [Acinetobacter sp. NCIMB9871] GI:14587418; contains Pfam profiles PF01636: Phosphotransferase enzyme family, PF00441: Acyl-CoA dehydrogen PROTEINF: pfam00441, Acyl-CoA_dh, Acyl-CoA dehydrogenase, C-terminal domain. C-terminal domain of Acyl-CoA dehydrogenase is an all-alpha, four …	0.0675749		0.292387	0.058603		0.0681078	0.0595679		0.219435		0.0121829	0.0591051		0.121844	0.101959
11.9	STMCM11	similar to UP|Q9S7M3 (Q9S7M3) 3-ketoacyl-CoA thiolase precursor (At2g33150/F25I18.11) , partial (97%) PROTEINF: pfam00108, Thiolase_N, Thiolase, N-terminal domain. Thiolase is reported to be structurally related to beta-ketoacyl synthase (pfam00109), and also chalcone synthase ATH: KAT2;PED1;PEROXISOME DEFECTIVE 1;PEROXISOME DEFECTIVE1;acetyl-CoA C-acyltransferase, putative / 3-ketoacyl-CoA thiol…	0.169441		0.880715	0.36287		0.754702	-0.117996		0.523908		0.272899	0.0398961		0.538412	-0.226644
11.9	STMCP73	similar to UP|Q9LK08 (Q9LK08) 3-hydroxyisobutyryl-coenzyme A hydrolase-like protein, partial (71%) PROTEINF: pfam00378, ECH, Enoyl-CoA hydratase/isomerase family. This family contains a diverse set of enzymes including: Enoyl-CoA hydratase. Napthoate synthase. Carnitate racemase. 3-hydoxybutyryl-CoA dehydratase. Dodecanoyl-CoA delta-isomerase ATH: similar to enoyl-CoA hydratase/isomerase family p…	0.0164766		0.0814495	0.0117315		0.117104	0.207366		0.0377991		0.0537295	0.0448431		0.222816	0.248415
11.9	STMCQ08	similar to UP|Q9SE41 (Q9SE41) Enoyl-CoA-hydratase, complete PROTEINF: pfam00378, ECH, Enoyl-CoA hydratase/isomerase family. This family contains a diverse set of enzymes including: Enoyl-CoA hydratase. Napthoate synthase. Carnitate racemase. 3-hydoxybutyryl-CoA dehydratase. Dodecanoyl-CoA delta-isomerase ATH: 3-hydroxyisobutyryl-coenzyme A hydrolase / CoA-thioester hydrolase (CHY1), identical to …	0.0428093		0.0609521	0.0818791		0.020688	0.0354489		0.114108		-0.170855	0.076206		-0.0614324	0.0419318
11.9	STMCV24	similar to UP|O23520 (O23520) Enoyl-CoA hydratase , partial (36%) PROTEINF: pfam00378, ECH, Enoyl-CoA hydratase/isomerase family. This family contains a diverse set of enzymes including: Enoyl-CoA hydratase. Napthoate synthase. Carnitate racemase. 3-hydoxybutyryl-CoA dehydratase. Dodecanoyl-CoA delta-isomerase ATH: enoyl-CoA hydratase, putative, similar to AU-binding protein/Enoyl-CoA hydratase (…	0.0641153		0.366602	0.339134		0.309202	0.0672558		0.632785		-0.0656115	-0.0523399		0.0501581	0.0286584
11.9	STMCZ34	weakly similar to TIGR_Osa1|9640.m00094 expressed protein, partial (20%) PROTEINF: ATH: lipase-related, contains weak similarity to lipase (Pseudomonas aeruginosa) gi:3550950:gb:AAC34733.	0.0867991		0.410284	0.244796		0.470569	-0.0117719		0.536469		0.201798	0.286511		0.0503972	0.0283437
[truncated: 10,335 more rows]
