# Supplementary material for: Microarray Analysis of Tomato’s Early and Late Wound Response Reveals New Regulatory Targets for Leucine Aminopeptidase A
Source: PLoS One. 2013 Oct 24;8(10):e77889. doi: 10.1371/journal.pone.0077889 (PMC3812031; doi:10.1371/journal.pone.0077889)
Supplement: Table S5 — Differentially expressed photosynthesis and tetrapyrole synthesis genes in response to wounding in WT and LapA-SI leaves. (XLSX) [file pone.0077889.s006.xlsx]

## Sheet: Sheet1
Table S5. Differentially expressed photosynthesis and tetrapyrole synthesis genes in response to wounding in WT and LapA-SI leavesA.
							WT								LapA-SI
				0 hr		1	hr		8	hr		0 hr		1	hr		8	hr
	Main bin	ID	DescriptionB			Local	Systemic		Local	Systemic				Local	Systemic		Local	Systemic
1 hr only	1	STMDM82	PRK, phosphoribulokinase / Uridine kinase family	0.370399		0.90152	0.498916		0.350776	0.0118271		0.524385		0.50493	0.298828		0.152457	0.0196179
	1	STMIX26	Oxygen-evolving enhancer protein 1, chloroplast precursor (OEE1)	-0.2685		-0.821268	-0.380052		-0.769255	-0.383651		-0.340411		-0.275365	-0.180824		-1.12865	-0.393803
	1	STMJB23	similar to aminotransferase 2	-0.158289		-0.842852	-0.544224		-0.295176	-0.686199		-0.245887		-0.432013	-0.38836		-0.394854	-0.697608
	1	STMCG42	similar to aminotransferase 2	-0.119896		-0.916676	-0.47563		-0.238729	-0.786766		-0.225546		-0.647936	-0.475995		-0.473362	-0.847689
	19	STMIS09	homologue to uroporphyrinogen decarboxylase, chloroplast precursor (URO-D)	-0.142331		-0.880319	-0.540818		-0.276809	-0.70397		-0.302205		-0.313019	-0.368064		-0.35066	-0.68298
	19	STMHU76	homologue to glutamate-1-semialdehyde 2,1-aminomutase, chloroplast precursor (GSA)	-0.163583		-0.921805	-0.343028		-0.76038	0.0141006		-0.308076		-0.284026	-0.0393577		-0.7218	-0.0523799
1 hr & 8 hr	1	STMIU17	Fructose-1,6-bisphosphatase	-0.203891		-1.35111	-0.57938		-3.19981	-2.07113		-0.412129		-0.63411	-0.0767789		-3.24163	-2.14961
	1	STMIY56	homologue to chlorophyll a-b binding protein CP24 10A	-0.216899		-1.52845	-0.503017		-2.86566	-1.53137		-0.606077		-0.678258	0.0254821		-2.54876	-1.52117
	1	STMCD64	homologue to chlorophyll a-b binding protein CP24 10A	-0.0556053		-0.945195	-0.315537		-2.46247	-1.30746		-0.287051		-0.590286	0.0759972		-2.6105	-1.38101
	1	STMIY69	TOMCBPB chlorophyll a/b-binding protein Cab-3C	-0.198402		-1.24888	-0.380062		-2.65795	-1.54919		-0.541066		-0.50983	0.0651878		-2.72926	-1.35402
	1	STMET04	Chlorophyll a/b-binding protein type III precursor	-0.144677		-0.924585	-0.253421		-2.20285	-1.42061		-0.35328		-0.681308	-0.185581		-2.1333	-1.42633
	1	STMIX78	homologue to photosystem II 22 kDa protein, chloroplast precursor (CP22)	-0.200594		-1.05933	-0.370607		-2.08936	-1.12793		-0.482735		-0.532753	-0.256235		-1.74039	-1.29688
	1	STMIU53	similar to proton gradient regulation 5	-0.518969		-1.05994	-0.314098		-1.98684	-1.09626		-0.655861		-0.428336	-0.239547		-1.14251	-1.40588
	1	STMEU31	similar to photosystem I reaction centre subunit N, chloroplast precursor (PSI-N)	-0.287998		-1.05766	-0.0468356		-1.86061	-0.996259		-0.560913		-0.806648	0.00512959		-1.96786	-1.20924
	1	STMIY09	similar to photosystem I reaction centre subunit N, chloroplast precursor (PSI-N)	-0.260871		-0.969391	-0.342153		-1.77431	-1.01112		-0.540443		-0.362142	-0.117403		-1.85647	-0.854694
	1	STMIR79	homologue to photosystem I reaction center subunit X psaK	-0.375175		-1.11961	-0.182733		-1.75443	-0.633207		-0.760225		-1.00832	-0.371853		-1.78619	-1.16953
	1	STMIX69	homologue to photosystem I reaction center subunit III	-0.0682361		-0.848606	-0.0400233		-1.22217	-0.205697		-0.341541		-0.213065	0.152346		-1.29738	-0.202339
	1	STMIX56	homologue to PSI-H precursor	-0.134648		-0.945172	-0.296286		-1.37279	-0.504508		-0.52073		-0.389684	0.153296		-1.16504	-0.381785
	1	STMIR58	similar to ultraviolet-B-repressible protein	-0.304342		-1.19517	-0.0402349		-1.30615	-0.304232		-0.437736		-0.699905	-0.482078		-0.835716	-0.5388
	1	STMCI15	homologue to Glyceraldehyde-3-phosphate dehydrogenase B, chloroplast precursor	-0.102092		-0.950598	-0.301962		-1.2645	-0.831561		-0.204948		-0.176378	-0.0182478		-1.27523	-0.694863
	1	STMIY23	similar to glycine decarboxylase complex H-protein	-0.263672		-1.04826	-0.33884		-1.10475	-0.525051		-0.558567		-0.562489	-0.00848067		-0.760845	-0.318367
	1	STMHZ22	Photosystem II 10 kDa polypeptide, chloroplast precursor	-0.622503		-0.801269	0.000419831		-1.06156	-0.0784599		-0.575762		-0.607458	-0.438095		-0.422975	-0.577365
	1	STMIZ57	Photosystem II 10 kDa polypeptide, chloroplast precursor	-0.731269		-0.89133	-0.101122		-0.978728	-0.0119187		-0.71768		-0.668641	-0.370257		-0.499601	-0.514405
	1	STMHQ84	Photosystem II 10 kDa polypeptide, chloroplast precursor	-0.651127		-0.818864	-0.100151		-0.943991	0.0106685		-0.593888		-0.57879	-0.477492		-0.450249	-0.477397
	1	STMES83	similar to photosystem II core complex proteins psbY	-0.0526136		-0.816318	0.0301087		-0.909843	-0.199019		-0.102809		-0.858067	0.121368		-0.505309	-0.145255
	1	STMIX96	similar to ultraviolet-B-repressible protein	-0.41621		-0.857532	-0.0726918		-0.846967	-0.309935		-0.416679		-0.501015	-0.0823762		-0.47192	-0.190054
	19	STMDP32	homologue to NADPH:protochlorophyllide oxidoreductase	-0.0865047		-1.36783	-0.11415		-2.65023	-1.07837		-0.036254		-0.858768	0.0901038		-2.84001	-1.29271
	19	STMDH13	homologue to NADPH:protochlorophyllide oxidoreductase	-0.185481		-0.914592	-0.222122		-2.50112	-1.34082		0.0623789		-0.996902	-0.13726		-2.99063	-1.61381
	19	STMJD64	homologue to leucine zipper-containing protein Copper response defect 1 (CRD1)	-0.0824321		-0.954963	-0.369094		-2.24251	-1.58837		-0.40285		-0.374886	0.0476146		-2.20371	-1.78305
	19	STMJE86	similar to LLS1 protein	0.0223288		-1.01738	-0.297764		-2.04244	-1.75225		0.260391		-0.836899	-0.0369517		-2.03609	-2.0836
	19	STMHO12	similar to LLS1 protein	-0.0538631		-1.11047	-0.377266		-1.8719	-1.56508		-0.00744927		-0.495217	-0.0648269		-1.80798	-1.68916
	19	STMHL29	similar to AtGUN4	-0.231867		-1.50158	-0.377872		-1.78495	-0.956158		-0.276194		-0.985195	0.00505275		-1.52095	-0.967848
	19	STMJB64	similar to uroporphyrinogen decarboxylase (chloroplast)	-0.143415		-1.05226	-0.394969		-1.42512	-0.654116		-0.533425		-0.501014	-0.0421598		-1.35727	-0.570058
	19	STMHY74	homologue to Mg protoporphyrin IX chelatase	-0.241815		-0.928879	-0.374349		-1.72516	-0.980404		-0.297728		-0.52922	-0.283664		-1.48691	-1.21729
	19	STMJE39	homologue to magnesium chelatase, subunit ChlI	-0.192154		-1.03249	-0.445905		-0.826246	-0.378345		-0.501385		-0.47921	-0.049583		-0.759773	-0.208656
8 hr only	1	STMCF01	homologue chlorophyll a/b binding protein CP29	0.125009		-0.462766	0.0691692		-1.10694	-0.782254		0.183673		-0.32603	0.200076		-1.64152	-0.272813
	1	STMCN09	Chlorophyll a-b binding protein 13, chloroplast precursor (LHCII type III CAB-13)	0.0277209		-0.094001	0.0959892		-1.85499	-1.12615		0.132596		-0.245681	0.091901		-2.27781	-1.19634
	1	STMCY82	Chlorophyll a-b binding protein 13, chloroplast precursor (LHCII type III CAB-13)	0.268255		-0.128362	0.226602		-2.0105	-1.22058		0.410168		-0.586153	0.136158		-2.50471	-1.18413
	1	STMCN64	Chlorophyll a-b binding protein 4, chloroplast precursor (LHCII type I CAB-4)	0.0307377		-0.209333	-0.0955495		-1.8092	-1.1927		-0.0393166		-0.196325	0.023695		-1.99291	-1.37005
	1	STMCP33	homologue to chlorophyll a-b binding protein 4, chloroplast precursor (LHCII type I CAB-4)	0.0048452		-0.2633	-0.147592		-2.39933	-1.50626		-0.141325		-0.364836	0.0908059		-2.6652	-1.64991
	1	STMCQ90	Chlorophyll a/b-binding protein type I precursor (cab-6A)	-0.0775996		-0.613737	-0.115428		-1.55175	-0.602803		-0.433148		-0.161472	0.0204968		-1.69132	-0.490954
	1	STMDP45	Chlorophyll a/b-binding protein type III precursor	-0.142911		-0.58815	0.0651825		-1.91224	-1.04851		-0.207234		-0.39448	-0.085814		-2.13609	-1.48127
	1	STMCJ09	Chlorophyll a/b-binding protein (cab-11)	-0.0147034		-0.252053	0.109698		-1.61694	-1.04375		0.127912		-0.373343	0.0832229		-1.77845	-0.797232
	1	STMCK76	Chlorophyll a/b-binding protein (cab-11)	0.203225		-0.153585	0.0909755		-1.7126	-0.985134		0.160316		-0.50483	0.136974		-2.0256	-0.668434
	1	STMCN12	Chlorophyll a/b-binding protein (cab-11)	-0.0364397		-0.317773	-0.102599		-1.65204	-1.05904		-0.184426		-0.558778	0.118637		-1.98346	-0.554322
	1	STMCJ04	Chlorophyll a/b binding protein	-0.1008		-0.128162	-0.182408		-1.37722	-0.315414		-0.0318763		-0.0794267	-0.136484		-1.75716	-0.500411
	1	STMCY88	Chlorophyll a-b binding protein 1B, chloroplast precursor (LHCII type I CAB-1B)	-0.171482		-0.608481	-0.246889		-2.5404	-1.52941		-0.211611		-0.468081	0.0725313		-2.65318	-1.76227
	1	STMCZ27	Chlorophyll a-b binding protein 1B, chloroplast precursor (LHCII type I CAB-1B)	-0.000823521		-0.102203	0.100738		-2.1437	-1.25277		0.191713		-0.239171	0.0833724		-2.38435	-1.37406
	1	STMIY91	Type I (26 kD) CP29 polypeptide	-0.136341		-0.621932	-0.322365		-1.38105	-0.89647		-0.330435		-0.169175	0.00868518		-1.9299	-0.765519
	1	STMCC39	Oxygen-evolving enhancer protein 2, chloroplast precursor (OEE2)	-0.322836		-0.588576	-0.341561		-0.890138	-0.293869		-0.496945		-0.338683	-0.0767521		-0.813523	-0.341466
	1	STMCD24	homologue to photosystem II 22 kDa protein, chloroplast precursor (CP22)	0.0345379		-0.355826	-0.00858866		-1.69457	-1.05447		-0.00164753		-0.811637	-0.0247819		-1.6325	-1.28537
	1	STMEZ80	similar to ultraviolet-B-repressible protein	-0.0715144		-0.713255	0.235345		-0.988086	-0.357984		-0.0554251		-0.701179	0.138331		-0.608251	-0.515994
	1	STMCD42	similar to photosystem I reaction centre subunit N, chloroplast precursor (PSI-N)	-0.127167		-0.607057	0.256602		-1.96739	-0.941422		-0.0553724		-0.881048	0.175559		-2.03545	-1.35148
	1	STMCI32	similar to photosystem I reaction center subunit III	-0.0410633		-0.780724	0.177767		-1.22124	-0.368536		-0.119992		-0.441299	0.32976		-1.42623	-0.240785
	1	STMCQ21	similar to photosystem I reaction center subunit III	-0.0369664		-0.750144	0.212859		-0.970969	-0.425699		-0.107473		-0.468384	0.299465		-1.37113	-0.244449
	1	STMCX85	similar to photosystem I subunit O	-0.241081		-0.526869	0.129376		-1.31759	-0.667876		0.0291114		-0.812832	-0.135246		-1.80867	-0.980802
	1	STMHX87	homologue to photosystem I reaction centre subunit VI	-0.126018		-0.510289	-0.129399		-1.07074	-0.407486		-0.281768		-0.332574	0.263322		-0.985943	-0.300489
	1	STMCG35	Ferredoxin--NADP reductase, leaf-type isozyme, chloroplast precursor (FNR)	-0.112244		-0.388546	-0.0239806		-0.809291	-0.512019		-0.0214552		-0.236378	-0.141635		-0.839606	-0.504396
	1	STMEY02	similar to alanine-2-oxoglutarate aminotransferase 2	-0.20238		-0.735998	-0.242651		-0.831239	-0.775985		-0.301775		-0.28191	-0.349377		-0.822481	-0.937257
	1	STMCL39	homologue to H-Protein	-0.205387		-0.744924	-0.0389232		-1.20355	-0.439968		-0.263416		-0.609836	-0.0551467		-0.868893	-0.356592
	1	STMET51	homologue to hydroxypyruvate reductase	-0.235544		-0.488646	-0.32688		-0.908671	-0.554135		-0.334152		-0.461785	-0.336475		-0.651908	-0.857075
	1	STMIY04	homologue to ribulose bisphosphate carboxylase small chain 1, chloroplast precursor	-0.262086		-0.564346	-0.156726		-0.930115	-0.258209		-0.526875		-0.3028	-0.097162		-0.711866	-0.155554
	1	STMCM20	homologue to glyceraldehyde-3-phosphate dehydrogenase A, chloroplast precursor	0.0756291		-0.163601	0.100375		-0.976418	-0.394119		-0.113738		-0.0451863	0.113737		-0.982393	-0.400933
	1	STMCP14	homologue to glyceraldehyde-3-phosphate dehydrogenase A, chloroplast precursor	0.0196189		-0.220721	0.0232445		-0.811281	-0.592496		-0.143473		-0.188784	-0.0851824		-0.808834	-0.455686
	1	STMDB44	homologue to RuBisCO activase, chloroplast precursor	-0.110146		-0.0962121	0.049116		-1.35635	-0.850947		-0.01765		-0.075254	-0.0381072		-1.35134	-1.38632
	1	STMES37	homologue to RuBisCO activase, chloroplast precursor	-0.0882274		-0.500992	-0.259117		-1.90537	-1.25701		0.047961		-0.0469032	-0.168619		-1.65103	-1.41669
	19	STMIJ77	similar to Glu-tRNA(Gln) amidotransferase subunit A	-0.00145567		-0.770187	0.0103103		-0.965749	-0.358722		-0.0748677		-0.424843	0.0399689		-1.04589	-0.29008
	19	STMCN28	homologue to Leucine zipper-containing protein copper response defect 1 (CRD1)	0.0714769		-0.612854	0.0884292		-2.06163	-1.25854		0.141777		-0.35632	0.255264		-1.92716	-1.78423
LapA-SI only
1 hr only	1	STMCM49	Photosystem II 10 kDa polypeptide, chloroplast precursor	-0.496288		-0.518474	0.318352		-0.447058	0.147123		-0.222959		-0.895189	-0.247609		-0.296269	-0.483724
8 hr only	1	STMCH36	ATP synthase C chain (Lipid-binding protein) (Subunit III)	0.0730586		0.31262	0.125784		0.373703	0.235974		0.226201		0.404592	0.111054		0.809014	0.260951
	1	STMCB94	Oxygen-evolving enhancer protein 2, chloroplast precursor (OEE2)	-0.174891		-0.747792	0.0350152		-0.586125	-0.191099		-0.0689382		-0.574646	-0.130288		-0.890413	-0.411188
	1	STMCP64	Oxygen-evolving enhancer protein 1, chloroplast precursor (OEE1)	0.0741986		-0.297237	-0.130559		-0.731299	0.0291285		0.0330158		-0.215078	0.108558		-0.976166	0.134974
	1	STMDR17	Oxygen-evolving enhancer protein 2, chloroplast precursor (OEE2)	0.00452755		-0.403366	0.100989		-0.721466	-0.21332		-0.100942		-0.422522	0.15652		-0.874098	0.0155415
	1	STMCK36	homologue to chlorophyll a-b binding protein 7, chloroplast precursor (LHCI type II CAB-7)	0.0540595		-0.0961942	-0.0145781		-0.543077	-0.171445		0.0346225		-0.121488	0.0977515		-0.904805	-0.0754155
	1	STMCO48	homologue to photosystem I subunit XI	0.167558		-0.439043	0.217779		-0.767213	-0.355248		0.200033		-0.649561	0.237194		-1.19246	-0.37844
	1	STMCQ33	homologue to photosystem I subunit XI	0.166587		-0.278906	0.126325		-0.58937	-0.323503		0.0792188		-0.08162	0.24663		-1.12813	-0.126926
	1	STMCP03	homologue to photosystem I 20 kDa subunit (PSI-D), chloroplast precursor	0.148369		-0.250466	0.104848		-0.649967	-0.167293		0.065105		-0.475389	0.150059		-0.989954	-0.0510141
	1	STMCZ35	homologue to photosystem I reaction center subunit IV A, chloroplast precursor (PSI-E A)	0.148367		-0.239292	0.350814		-0.513398	-0.319691		0.316385		-0.440733	0.398632		-1.02593	-0.254386
	1	STMCV30	similar to phosphoglycolate phosphatase precursor	0.136705		-0.345896	0.21683		-0.690032	-0.215301		0.0468133		-0.259574	0.132218		-0.922201	-0.276647
	1	STMEQ70	homologue to (S)-2-hydroxy-acid oxidase, peroxisomal 2 (Glycolate oxidase 2) (GOX 2)	-0.178996		-0.598491	-0.486583		-0.658324	-0.748066		-0.404191		-0.190716	-0.275025		-0.838776	-0.785271
	1	STMCU21	homologue to glyceraldehyde-3-phosphate dehydrogenase A, chloroplast precursor	0.0365848		-0.22794	-0.169548		-0.647373	-0.148147		-0.017349		-0.110415	0.00148843		-1.03606	-0.444729
	1	STMJG96	similar to glyceraldehyde-3-phosphate dehydrogenase A, chloroplast precursor	0.0443508		-0.517226	-0.177599		-0.618271	-0.559058		0.0019998		-0.187421	0.192858		-0.911383	-0.259636
	1	STMEV18	homologue to glyceraldehyde-3-phosphate dehydrogenase B, chloroplast precursor	-0.114156		-0.468225	-0.212777		-0.532227	-0.660323		-0.175089		-0.264622	-0.0343078		-0.922092	-0.644443
	1	STMCO53	Fructose-1,6-bisphosphatase	0.0942853		-0.14315	0.336224		-0.628419	-0.289971		0.674725		-0.530256	0.150717		-0.857415	-0.630483
	1	STMIU18	Fructose-1,6-bisphosphatase	-0.149864		-0.771599	-0.30644		-0.753709	-0.525001		-0.229971		-0.408644	-0.291895		-0.968849	-0.565941
	1	STMCP81	homologue to phosphoribulokinase	-0.144066		-0.793522	-0.25102		-0.730877	-0.55851		-0.116294		-0.266336	-0.0526407		-1.07459	-0.494235
	19	STMCE59	homologue to magnesium chelatase, subunit ChlI	-0.038012		-0.692143	-0.00509875		-0.604997	-0.33352		-0.134759		-0.55629	0.044519		-0.844456	-0.221712
	19	STMCX44	homologue to S-adenosyl-L-methionine Mg-protoporphyrin IX methyltranserase	-0.046152		-0.634397	-0.131698		-0.509644	-0.342834		-0.124218		-0.685425	-0.124189		-0.897249	-0.354018
8 hr systemic only	1	STMEJ16	similar to ATP synthase protein I	-0.075853		-0.758173	-0.149917		0.125551	0.49802		-0.509244		-0.348659	0.17458		0.192607	0.822122
	1	STMEO76	similar to alanine-2-oxoglutarate aminotransferase 2	-0.000915235		-0.243617	-0.0957033		-0.60391	-0.701213		0.0394267		-0.125772	-0.00289521		-0.519877	-0.959809
A DEGs (|FC| ≥0.8; p <0.05) are indicated in bold. Up-regulated DEGs are highlighted in blue and down-regulated DEGs are highlighted in red.
B The DEGs in this table were not manually annotated and genes with duplicate spots or gene family member-specific spots were not determined.
