# Supplementary material for: Microarray Analysis of Tomato’s Early and Late Wound Response Reveals New Regulatory Targets for Leucine Aminopeptidase A
Source: PLoS One. 2013 Oct 24;8(10):e77889. doi: 10.1371/journal.pone.0077889 (PMC3812031; doi:10.1371/journal.pone.0077889)
Supplement: Table S9 — Top 100 differentially expressed genes at 0 hr after injury of LapA-SI leaves relative to WT plants. (XLSX) [file pone.0077889.s010.xlsx]

## Sheet: Sheet1
Table S9. Top 100 differentially expressed genes at 1 hr after injury of LapA-SI relative to WT leaves A
Bin Number	Bin NameB	Clone name	Name	FCE	p-val
29	Protein (stress)C	STMGC30	Leucine aminopeptidase 2, chloroplast precursor	-1.65904	8.4203e-09
10.5	Cell wall	STMEP76	Cell wall protein precursor	-1.40368	0.22208
20	Stress	STMCY79	Osmotin-like protein OSML13 precursor	-1.37289	0.376892
10.6	Cell wall (Stress)	STMEF73	Putative polygalacturonase	-1.3721	0.22208
34	Transport	STMDJ91	Vacuolar ATP synthase subunit D	-1.36448	0.00188564
20	Stress	STMFB93	Basic PR-1 protein precursor	-1.24933	0.307801
20	Stress	STMFB60	Pathogenesis related protein isoform b1 precursor	-1.15393	0.551113
16	Secondary metabolism	STMET49	Cell wall protein precursor	-1.15369	0.392358
34	Transport	STMFB95	Similar to Chloride channel Stclc1	-1.13277	0.0388937
35	Not assigned	STMHG96	Octicosapeptide/Phox/Bem1p family protein	-1.11273	0.394514
10.5	Cell wall	STMIX33	Xanthine dehydrogenase-like protein	-1.08373	0.398553
35	Not assigned	STMCV94	Nucleoporin-like protein	-1.07345	0.358819
20	Stress	STMFB44	Prb-1b	-1.05625	0.288504
26	StressD	STMEH13	Glucan endo-1,3-beta-glucosidase, basic isoform 2 precursor (GluB2; pathogen induced)	-1.03368	0.490762
35	Not assigned	STMCE46	Similar to unknown protein	-0.995433	0.22208
20/33	Stress(Development)	STMGA34	Ethylene-responsive late embryogenesis-like protein (ER5)	-0.988015	0.307801
35	Not assigned	STMGC87	None	-0.980021	0.392358
30	Signaling	STMDJ33	Mitogen-activated protein kinase	-0.979624	0.392358
20	Stress	STMCS25	Similar to Early nodulin 12B precursor	-0.962208	0.37087
20	Stress	STMCP16	Proteinase inhibitor type-2 TR8 precursor	-0.950632	0.453156
35	Not assigned	STMFA10	Similar to Twin LOV protein 1	-0.947992	0.332303
27/33	RNA/Development	STMFB46	Putative NAC domain protein NAC2	-0.934177	0.243503
35	Not assigned	STMEQ20	Expressed protein	-0.920687	0.362605
20	Stress	STMIX82	Endochitinase 2 precursor	-0.918771	0.394514
27	RNA	STMDH75	MYBR29-like	-0.917553	0.376892
33	Development	STMGF23	Putative calcium binding protein	-0.915141	0.266697
20	Stress	STMIS93	Homologue to Endochitinase A precursor	-0.902714	0.396007
29	Protein(Stress)	STMDH09	Similar to osmotic stress-activated protein kinase	-0.901811	0.446714
35	Not assigned	STMCZ47	None	-0.888907	0.509749
26	Misc	STMCK41	Similar to BYJ15	-0.887728	0.0555012
35	Not assigned	STMGA81	None	-0.886375	0.396007
27	RNA	STMDH93	DDT domain-containing protein	-0.877754	0.498351
11.9	Lipid metabolism	STMCF50	Similar to EEF53 protein	-0.874212	0.364161
35	Not assigned	STMGB47	Putative xylose isomerase	-0.868604	0.266697
27	RNA	STMGA35	Hypothetical protein	-0.863638	0.470765
35	Not assigned	STMGE86	Similar to Protein SET DOMAIN GROUP 41	-0.856901	0.392358
15	Metal handling	STMCO76	Metallothionein	-0.852746	0.478233
35	Not assigned	STMCP59	Domain of Unknown Function (DUF926)	-0.852717	0.718246
35	Not assigned	STMGV86	Similar to unknown protein	-0.842948	0.159961
29	Protein	STMDH15	P40-like protein	-0.840845	0.394514
27	RNA	STMGB83	BEL1-related homeotic protein 30	-0.833585	0.295068
35	Not assigned	STMCS73	None	-0.833097	0.538292
35	Not assigned	STMGA75	Hypothetical protein	-0.824329	0.502394
13	Amino acid metabolism	STMGA53	Similar to Ornithine carbamoyltransferase, chloroplast precursor	-0.823738	0.502394
26	Misc	STMFB75	Short chain dehydrogenase	-0.821471	0.183
31	Cell	STMCR57	Cyclophilin ROC7-like	-0.812412	0.470765
35	Not assigned	STMCN87	None	-0.808599	0.376892
29	Protein	STMGF60	U-box domain, putative	-0.798601	0.358819
29/30	Protein/Signaling	STMGA95	SNF1-related protein kinase	-0.790753	0.358819
34	Transport	STMGH95	Similar to KEA6; potassium:hydrogen antiporter	-0.784914	0.376892
35	Not assigned	STMCK09	Putative Cdc2-related protein kinase CRK2	-0.783862	0.41573
35	Not assigned	STMGA83	Probable gibberellin receptor GID1L2	-0.783662	0.470765
35	Not assigned	STMGH27	Putative tyrosine-specific transport protein	-0.783224	0.567554
35	Not assigned	STMCM08	None	-0.781629	0.470765
21	Redox	STMDC64	Probable phospholipid hydroperoxide glutathione peroxidase	-0.774335	0.22208
35	Not assigned	STMGC45	None	-0.772305	0.431766
13/22	Amino acid metabolism/Polyamine metabolism	STMCF12	Arginine decarboxylase	-0.769072	0.502481
35	Not assigned	STMCH05	None	-0.759525	0.545852
29	Protein	STMCK53	None	-0.745807	0.551113
29	Protein	STMCJ34	Cysteine protease	-0.744863	0.385648
27	RNA	STMCM32	DNA-binding protein	-0.743212	0.37087
27	RNA	STMCF95	Similar to Phytochrome Interacting Factor 3	-0.742508	0.491412
17.2/27	Hormone metabolism/RNA	STMGB57	Similar to Nt-iaa28 deduced protein	-0.74099	0.376892
35	Not assigned	STMCV46	Kinesin related protein	-0.738124	0.532777
20	Stress	STMFB59	Class IV chitinase	-0.737672	0.376892
28	DNA	STMGB89	Putative RNA helicase	-0.737616	0.478233
28	DNA	STMGG87	Similar to DNA mismatch repair protein	-0.736627	0.501481
29	Protein	STMEZ18	Chloroplast protease precursor	-0.736467	0.395483
35	Not assigned	STMGC88	None	-0.73458	0.561674
35	Not assigned	STMGG63	None	-0.733287	0.548222
20	Stress	STMCS03	Similar to STS14 protein precursor	-0.732062	0.479206
35	Not assigned	STMHG92	None	-0.731657	0.396007
31	Cell	STMGA77	Similar to kinesin-related protein (MKRP1)	-0.726683	0.538292
35	Not assigned	STMCR11	Probable signal peptidase complex subunit 2	-0.726613	0.473161
4	Glycolysis	STMIR25	Similar to Glyceraldehyde-3-phosphate dehydrogenase	-0.719989	0.43089
13	Amino acid metabolism	STMGC95	3-dehydroquinate dehydratase / shikimate dehydrogenase	-0.719971	0.579884
29	Protein	STMGH33	N-acetylglucosaminyltransferase	-0.719724	0.294616
16	Secondary metabolism	STMGA58	Similar to caffeic acid O-methyltransferase	-0.717534	0.540756
35	Not assigned	STMJJ90	Putative purine nucleotide binding protein	0.721083	0.350422
16	Secondary metabolism	STMCC79	Similar to Catechol O-methyltransferase	0.722715	0.0733038
8	TCA / org. transformation	STMIW27	Similar to Carbonic anhydrase	0.72663	0.394514
2/34	Major CHO metabolism/Transport	STMEJ57	Similar to Glucose-6-phosphate/phosphate translocator 2	0.726858	0.351297
16	Secondary metabolism	STMEH59	Similar to 10-hydroxygeraniol oxidoreductase	0.734986	0.0555012
30	Signaling	STMEU56	Similar to Lectin-like protein kinase	0.737957	0.331919
1	Photosynthesis	STMIY69	Light harvesting chlorophyll a /b binding protein of PSII	0.739055	0.365893
35	Not assigned	STMGJ82	Similar to NTRB (NADPH-dependent thioredoxin reductase B)	0.754293	0.22208
26	Misc	STMGM02	Similar to Secretory peroxidase	0.75844	0.00825724
1	Photosynthesis	STMCI15	Similar to Glyceraldehyde-3-phosphate dehydrogenase B, chloroplast precursor	0.77422	0.150562
35	Not assigned	STMJN07	Esterase-related	0.774276	0.0761297
31	Cell	STMCA54	Kinesin, putative	0.80304	0.195775
34	Transport	STMHE26	Similar to CAX	0.806654	0.147717
35	Not assigned	STMJB37	None	0.809482	0.244369
29	Protein	STMEF10	Similar to Putative casein kinase II catalytic (Alpha) subunit	0.827023	0.0781143
26	Misc	STMCK85	Putative GDSL-motif lipase/acylhydrolase	0.839771	0.244369
1	Photosynthesis	STMIY56	Chlorophyll a-b binding protein CP24 10A, chloroplast precursor	0.850189	0.147717
35	Not assigned	STMGO63	Similar to En/Spm-like transposon protein	0.860377	0.244369
35	Not assigned	STMEN59	Similar to En/Spm-like transposon protein	0.881126	0.37087
17.6	Hormone metabolism	STMJC16	GAST1 protein precursor	0.898181	0.243503
5	Fermentation	STMJA78	Similar to Aldehyde dehydrogenase 1 precursor	1.02675	0.0555012
35	Not assigned	STMEL61	Similar to Protodermal Factor 1	1.04373	0.101986
A The top 100 cDNA spots with largest fold changes (|FC|=0.72-1.66) at 1 hr after wounding in LapA-SI leaves were identified. The significance of signal changes in LapA-SI relative to WT plants at 1 hr after wounding is indicated (p value). Due to the redundancy in cDNA spots (see footnotes C-D), the top 103 spots were examined.
B MapMan often placed genes in multiple BINs; therefore multiple designations are indicated. It should be noted that there was no extensive manual annotation of the cDNAs that appear in this table. Therefore, spots with similar names may encode for RNAs from the same gene.
C Three Lap spots were indentified in the top 100 spots. LapA (STMDQ06) and two spots called out as LapN (STMGC30, STMCR61). LapN was annotated as an up-regulated DEG. This is in striking contrast to the previous studies monitoring the rare-class LapN RNAs by RNA blots or RNase protection studies or monitoring LAP-N protein levels [24,116]. It is likely that the abundant wound-induced LapA transc…
D GluB2 was placed in the Misc Bin by MapMan. This is a pathogen induced cDNA and was recategorized to stress. Two spots for GluB were in the top 100 (STMEB78, STEMEH13). Only the STEMEH13 data is shown.
E FC (fold change) is the ratio of signals in LapA-SI/WT leaves.
