# Supplementary material for: Microarray Analysis of Tomato’s Early and Late Wound Response Reveals New Regulatory Targets for Leucine Aminopeptidase A
Source: PLoS One. 2013 Oct 24;8(10):e77889. doi: 10.1371/journal.pone.0077889 (PMC3812031; doi:10.1371/journal.pone.0077889)
Supplement: Table S11 — Differentially expressed genes in LapA-SI leaves before wounding. (XLSX) [file pone.0077889.s012.xlsx]

## Sheet: Sheet1
Table S11. Differentially expressed genes in LapA-SI leaves before woundingA.
							WT								LapA-SI
				0 hr		1	hr		8	hr		0 hr		1	hr		8	hr
BIN	BIN Title	Clone IDB	AnnotationC			Local	Systemic		Local	Systemic				Local	Systemic		Local	Systemic
20	Stress	STMFB93	Basic PR-1 protein	0.931957		0.0250529	-0.537688		0.944067	-0.763827		0.249538		1.27438	0.010804		1.0138	-0.478287
20	Stress	STMGE38	TAS14 (Le4) - dehydrin	1.30601		0.712744	0.0917038		2.16364	-0.160878		0.184694		1.25641	0.477828		1.24219	0.124761
27	RNA	STMGB83	BEL1-related homeotic protein 30	0.887391		-0.119954	0.0417754		0.0232206	-0.298369		0.0586488		0.713631	0.598695		0.729835	-0.00983932
27	RNA	STMDH75	MYBR29-like	0.860137		-0.42079	-0.103522		-0.0245958	-0.138211		0.212614		0.496763	0.324716		0.408059	0.0157831
27	RNA	STMCS81	SlWRKY42	1.02008		0.353946	0.262832		0.24471	0.168322		0.387499		0.518114	0.57627		0.445554	0.310247
17.6	GA	STMGA83	Similar to gibberellin receptor GID1	0.973806		0.28544	0.108768		0.39474	-0.18218		0.0980644		1.0691	0.543377		0.971379	0.123422
34	Transport	STMDJ91	Similar to vacuolar ATP synthase subunit D	-0.805762		-1.19084	-0.724554		-0.63142	-0.657156		0.0391471		0.17364	0.00112241		0.275705	0.158116
26	Misc	STMGC17	Cytochrome P450 monooxygenase	0.817462		-0.205582	0.319601		0.0866498	0.135504		0.138513		0.190231	0.411804		0.26414	0.11616
29	Protein	STMGT05	Elongation factor 1-alpha	-0.824216		-0.0497657	-0.319632		-0.102578	-0.319475		-0.337332		-0.51257	-0.514843		-0.521867	-0.488515
17.3	BR	STMGB76	Homolog to 24-sterol C-methyltransferase	0.814925		-0.125719	-0.0381899		-0.0906797	-0.182595		-0.023523		0.312413	0.523331		0.367586	0.112603
34	Transport	STMGL05	Homolog to Bet1-like SNARE 1-1	-0.905765		-0.396936	-0.474912		-0.315551	-0.781046		-0.557145		-0.492139	-0.68738		-0.3157	-0.516325
11	Lipid Metabolism	STMCH75	Homolog to diacylglycerol kinase 1	0.894982		0.00480695	0.224028		0.0724089	-0.122397		0.200336		0.449043	0.162175		0.271985	-0.0153824
26	Misc	STMCP17D	Homolog to secretory peroxidase	0.858394		0.395592	0.489069		0.228464	0.0409745		0.24537		0.470977	0.434272		0.0808008	-0.0850798
31	Cell	STMGA77	Kinesin related protein	0.838984		-0.154845	0.0928455		-0.0526117	-0.0713608		0.234618		0.571838	0.57799		0.856951	0.267332
29	Protein	STMCV94	Nucleoporin-like protein	0.993689		-0.18517	-0.0678246		-0.0676657	-0.185083		0.219337		0.888275	0.568923		1.01801	0.306022
11	Lipid Metabolism	STMGA93	Polyunsaturated fatty acid synthase subunit A	1.16945		-0.0570418	0.157923		-0.202254	-0.0073769		0.299577		0.380823	0.399812		0.767485	0.122624
29	Protein	STMCR83	Putative aspartyl protease	1.44599		0.364522	0.337599		-0.24034	0.127943		0.420999		0.60794	0.553916		0.491676	0.241329
35	Not Assigned	STMCX75	Putative membrane protein	0.826302		0.22855	0.472095		-0.221741	0.385136		0.314042		0.523148	0.390214		0.285114	0.0528128
13	Amino Acid Metabolism	STMCP40	Putative urease accessory protein D	0.806381		0.0437924	0.145551		0.0149361	0.184994		0.321799		0.54747	0.503085		0.614904	0.338149
16	Secondary Metabolism	STMCY27	Similar to anthocyanin acyltransferase	0.857449		1.02032	1.24872		1.35129	2.16662		0.499374		1.39575	1.28029		1.67288	2.03535
29	Protein	STMCK09	Similar to cdc2-related protein kinase	0.817571		-0.115739	0.000691421		-0.137872	-0.164669		0.236472		0.668123	0.568686		0.46274	0.173257
27	RNA	STMGB18	Similar to DNA binding protein	0.881142		-0.233714	0.00710239		0.107716	0.051923		0.132694		0.421807	0.520128		0.735679	0.214305
26	Misc	STMGC47	Similar to geraniol 10-hydroxylase	0.801253		-0.108695	-0.020422		-0.0759236	-0.0132684		0.0662887		0.505987	0.403475		0.636009	0.159906
35	Not Assigned	STMGA05	Similar to glycotransferase	0.839544		0.154774	0.427522		0.046153	0.209139		0.364984		0.726233	0.705578		0.893595	0.215044
27	RNA	STMGG63E	Similar to Homeodomain protein GhHOX1	0.859354		-0.129778	0.0296831		0.0496252	-0.159179		0.15271		0.603508	0.537115		0.64611	0.0728397
30	Signaling	STMGA09	Similar to leucine-rich repeat transmembrane protein kinase	1.0953		-0.367507	0.224156		-0.0834244	-0.176226		0.265849		0.231322	0.355031		0.518623	-0.177862
11	Lipid Metabolism	STMGH41	Similar to omega-6 fatty acid desaturase	1.15078		0.722845	0.216044		0.674225	0.0785776		0.284623		0.877735	0.254106		0.585669	0.180156
13	Amino Acid Metabolism	STMGA53	Similar to ornithine carbamoyltransferase	0.823379		-0.0794808	0.247139		0.0150381	0.0893736		0.338942		0.744257	0.57528		0.781939	0.325093
35	Not Assigned	STMGC87	Similar to probable N-glycosylase/DNA lyase	0.850033		-0.105741	-0.00203013		-0.119072	-0.0460307		0.2903		0.87428	0.537149		0.656354	0.144433
29	Protein	STMCY59	Similar to protein binding / zinc ion binding protein	0.913795		0.419659	0.173091		-0.0483454	-0.44848		0.218541		0.428082	0.306335		0.104574	-0.151799
29	Protein	STMGG48	Similar to protein kinase	0.813535		-0.169511	-0.043789		-0.0169211	0.159483		0.0876231		0.399659	0.556623		0.7403	0.249649
26	Misc	STMGG16	Similar to short-chain dehydrogenase/reductase family protein	0.85957		-0.0193578	0.00316878		0.0805234	-0.195306		0.189556		0.591061	0.338455		0.863498	0.323654
29	Protein	STMGF60	Similar to U-box domain	0.913617		-0.134054	0.224612		0.0545524	-0.418337		0.0976644		0.664547	0.574051		0.95873	0.322584
35	Not Assigned	STMCV87	Weakly similar to acyltransferase	0.917172		0.234805	0.100997		0.0428743	-0.146854		0.170879		0.74444	0.641807		0.747304	0.120154
35	Not Assigned	STMCH48	Similar to uncharacterized protein	0.920552		0.0170375	0.0637129		-0.05253	0.118694		0.23531		0.640792	0.513462		0.628872	0.15352
35	Not Assigned	STMCJ58	Similar to uncharacterized protein	0.955832		1.03027	0.126132		1.20189	1.17648		0.291868		0.823406	-0.0181166		1.18037	0.500453
35	Not Assigned	STMCX39	Similar to uncharacterized protein	0.850495		0.185501	0.0160279		0.0983669	0.0488627		0.215433		0.522669	0.362089		0.433184	0.0589661
35	Not Assigned	STMCY35	Similar to uncharacterized protein	0.807386		0.0950798	0.141175		0.213523	0.307753		0.321852		0.778108	0.390773		1.23777	0.512357
35	Not Assigned	STMDH05	Similar to uncharacterized protein	1.06401		-0.132709	0.0499006		0.0441468	-0.130031		0.10513		0.528311	0.680616		1.00029	0.292489
35	Not Assigned	STMDH23	Similar to uncharacterized protein	0.850623		0.194559	0.341162		-0.0659872	0.26142		0.344506		0.37551	0.37108		0.614471	0.29078
35	Not Assigned	STMDH93	Similar to uncharacterized protein	0.842658		-0.00733344	0.0990358		-0.227835	-0.0443531		0.11811		0.870421	0.343893		0.340357	0.0456835
35	Not Assigned	STMDJ60	Similar to uncharacterized protein	0.807463		0.427406	0.513719		-0.0221313	0.439034		0.239458		0.524049	0.337225		0.200151	0.0443861
35	Not Assigned	STMGA35	Similar to uncharacterized protein	0.961737		-0.0539385	0.196382		-0.0811282	-0.11955		0.298248		0.8097	0.684926		0.918185	0.166602
35	Not Assigned	STMGA52	Similar to uncharacterized protein	1.13978		-0.0713164	0.15133		-0.0388604	-0.0164197		0.233736		0.388959	0.539462		0.647057	0.209392
35	Not Assigned	STMGA70	Similar to uncharacterized protein	0.819198		0.242969	0.343722		-0.055754	0.219303		0.306815		0.444872	0.24738		0.355403	0.112746
35	Not Assigned	STMGA81	Similar to uncharacterized protein	0.826942		-0.100705	0.0555532		-0.0390903	-0.263553		0.241553		0.78567	0.448566		0.466924	0.0883862
35	Not Assigned	STMGB11	Similar to uncharacterized protein	0.869611		-0.110983	-0.00948971		-0.13246	-0.14542		0.0399013		0.553335	0.557744		0.666592	-0.0582834
35	Not Assigned	STMGB70	Similar to uncharacterized protein	0.883589		-0.161823	-0.0417476		-0.113155	-0.0780573		0.0506954		0.493218	0.613973		0.791385	0.135577
35	Not Assigned	STMGG29	Similar to uncharacterized protein	0.854105		-0.238633	0.012473		-0.251171	-0.227926		0.0978624		0.454326	0.542558		0.687226	0.284163
A DEGs are indicated in bold and are shaded in grey. DEGs are defined as those genes with |FC| ≥0.8, p< 0.05 relative to the WT 0 hr contol. Suppressed DEGs are boxed in.
B Genes which are represented by multiple clones on the TIGR 10K (version 3) potato cDNA microarray are indicated with an asterisk. All clones shown in table.
C The top 7 gDEGs (in bold) were tested by RT-PCR or qPCR.
D The 0-hr DEG encoding a secretory peroxidase was represented by two cDNAs (STMCP17, STMDB17) . Only the STMCP17 data is shown and is representative of both array spots.
E The 0-hr DEG encoding a homeodomain protein similar to GhHOX1 was represented by two cDNAs (STMGF04, STMGG63) . Only the STMGG63 data is shown and is representative of both array spots.
