# Supplementary material for: Microarray Analysis of Tomato’s Early and Late Wound Response Reveals New Regulatory Targets for Leucine Aminopeptidase A
Source: PLoS One. 2013 Oct 24;8(10):e77889. doi: 10.1371/journal.pone.0077889 (PMC3812031; doi:10.1371/journal.pone.0077889)
Supplement: Table S12 — Putative 0-hr gDEG homologs and gene family members. (XLSX) [file pone.0077889.s013.xlsx]

## Sheet: Sheet1
Table S12. Putative 0-hr gDEG homologs and gene family members.
Potato EST	Potato EST	Homolog Search	Estimated Gene Family SizeC	Tomato gene	Tomato locus	BLASTN E-value	Alias in Literature
PR-1 (basic)A	STMFB93	BLASTN	5	PR-1c	SGN-U579345	0	PR-1, P14c
		BLASTN		PR-1a1	SGN-U577839	2e-92
		BLASTN		PR-1a2	SGN-U578064	3e-23	PR-1d
				PR-1b	SGN-U579545	1e-22	PR1b1, P6, P14a, ET-induced P1
				PR-1a	SGN-U578815	1e-22	P4, PRP4, P14a
GID1A	STMGA83	BLASTN	5D	GID	SGN-U581883	0
				GID-like2	SGN-U581650	8e-36
				GID-like3	SGN-U581885	8e-33
				GID-like1	SGN-U578033	0.49
				GID-like4	SGN-U582131	0.26
Bel1A	STMGB83	BLASTN	> 7	BEL-like	SGN-U569649	4e-47
				Bel-like3	SGN-U579380	8e-33
WRKYA	STMCS81	BLASTN	~81	SlWRKY42	SGN-U601704	3e-21
MYBA	STMDH75	BLASTN	100s	MYBR29-like	SGN-U570156	0
Vaculolar ATPase subunit DA	STMDJ91	BLASTN	1	vATPD	SGN-U578627	0
Dehydrins (Dhn)B	STMGE38	BLASTN	4	TAS14	SGN-U581493	8e-29	Dhn1, Le4
	STMJO29	BLASTN		Dhn2E	SGN-U581375	1e-166
		BLASTX		Dhn3E	SGN-U576909	NA
		BLASTX		Dhn4E	SGN-U581470	NA
ER5A (LEA)	STMGA34	BLASTN	2	ER5	SGN-U577990	0
	STMIQ26	BLASTN		ER5-like (LEA-like)F	SGN-U577361	0
Control				eIF4	SGN-U581466	NA
A Genes were identified based on BLASTN search of Sol Genomics Network (SGN) using the corresponding potato EST (see Materials & Methods) for details.
B Genes were identified based on BLASTN search of SGN using potato EST or Arabidopsis Dhn2, Dhn3, and Dhn4 genes [138] (see Materials & Methods for details).
C While the tomato WRKY and MYB gene families are large [139, 140], only a single compelling match to the potato ESTs were found .
D GID1 family members were identified based on BLASTN search of Sol Genomics Network (SGN) (Materials & Methods) using potato EST as well as GID1 hits.
E Tomato Dhn2-4 were named here for the first time. Dhn4 RNAs were not detected in leaves and therefore was not further studied (data not shown).
F STMIQ26 is annotated as a LEA-like protein. BLASTN search indicated that the tomato LEA-like cDNA has high sequence identity (2E-39) with tomato's ER5. For this reason, it is referred to as ER5-like.
References
[138] Hundertmark M, Hincha DK (2008) LEA (Late Embryogenesis Abundant) proteins and their encoding genes in Arabidopsis thaliana. BMC Genomics 9: 118
[139] Feller A, Machemer K, Braun EL, Grotewold E (2011) Evolutionary and comparative analysis of MYB and bHLH plant transcription factors. Plant J. 66: 94-116.
[140] Huang SX, Gao YF, Liu JK, Peng XL, Niu XL, Fei Z, Cao S, Liu Y (2012) Genome-wide analysis of WRKY transcription factors in Solanum lycopersicum. Mol Gen Genomics 287: 495-513.
