# Supplementary material for: Microarray Analysis of Tomato’s Early and Late Wound Response Reveals New Regulatory Targets for Leucine Aminopeptidase A
Source: PLoS One. 2013 Oct 24;8(10):e77889. doi: 10.1371/journal.pone.0077889 (PMC3812031; doi:10.1371/journal.pone.0077889)
Supplement: Table S13 — Primers and their conditions used for RT-PCR or qPCR analysis. (XLSX) [file pone.0077889.s014.xlsx]

## Sheet: Sheet1
Table S13. Primers and their conditions used for RT-PCR or qPCR analysis.
	Gene	Unigene	Primers (5'-3')	Tm(°C)	Amplicon Size (bp)
RT-PCR	PR-1c	SGN-U579345	TGTGGACACTATACTCAGGT	57	380
			ATACACACATCCAATAAAGC
	PR-1a1	SGN-U577839	CCTCCATTTTCGTTGCTTGT	57	369
			CCGACTTACGCCATACCACT
	PR-1a2	SGN-U578064	GCTCAAAATTCACCCCAAGA	55	391
			CCCAATTGCCTACAGGATCA
	GID	SGN-U581883	CAGGGCATGAGGTGAATCTGTTGT	57	315
			ACATTTCTCAGGCCAAGACTCGGT
	GID-like2	SGN-U581650	GGGTCCCTTTTTGTTTTGCT	56	309
			TTTTACCCCAATCAGCCTCA
	GID-like3	SGN-U581885	TCCATGCAGTTTCACTCTCG	56	344
			GGACGACGAAGCATGTTGTA
	BEL-like	SGN-U569649	AATTAGCGGGTCACTCTTGACGGT	55	318
			AGTCAATACCCGAACCACCACCTT
	Bel-like3	SGN-U579380	TGGAGCAGCAAAACCATACA	57	335
			TTAAGCCAGTTTGCCTTGCT
	SlWRKY42	SGN-U601704	TGGGCTTGAAGGTCCATGTGAAGA	50	390
			ATGTGTAGTGGTGCAGGAGGGAAT
	MYBR29-like	SGN-U570156	TCCCATCCACTTCCCGAAGAACAA	57	368
			TCGGAGCAGTTTCACCCTTGGTAA
	vATPD	SGN-U578627	CATCTAAGTAGCTTGGAAAA	55	315
			GTGATCGAACTTTCAGAGTA
	TAS14 (Dhn1, Le4)	SGN-U581493	GGCACAATACGGCAATCAAGACCA	57	317
			ACTCACCTTCATGTTGTCCAGGCA
	Dhn2	SGN-U581375	AGCTCCAGTGATGAGGAGGA	50	361
			CCTCTTCAGCCTTTGAGTGG
	Dhn3	SGN-U576909	CAAGGCCAATTGCACCTAAT	60	380
			CAGTGCATTCCAGGGATCTT
	Dhn4	SGN-U581470	CTGCAGCAGTTGGTGAAA	60	339
			GTTGCTCCGGTTTTGTTGTT
	ER5	SGN-U577990	GATGTGCCAGTGAAGGTACCTC	57	458
			GTGATATGTTCGAATATGGTATCC
	ER5-like (LEA-like)	SGN-U577361	CTACTGTGGCAAGGGGTGTT	57	349
			TGGTGTTGGCTTTTGATTGA
	eIF4	SGN-U581466	GGCAGCAGAAGGTTCTCA	58	300
			TCAATCTGTTGTGCAAGCTC
qPCR	PR-1c	SGN-U579345	TCACAATGCAGCTCGTAGAC	60	157
			GCAGCTAGGTTTTCACCGTA
	PR-1a2	SGN-U578064	TCATTCTGGTTCAGGGGAGA	55	92
			AGTTTGGCTTTTCCGACACC
	TAS14	SGN-U581493	TGGGAGGAGAAAGAAGGGTT	54	149
			AAGGTGTTCAATGCATCCCA
	Dhn2	SGN-U581375	TGAAGAAGTGGAACCCAAGG	57	80
			CCTCCTCATCACTGGAGCTA
	Dhn3	SGN-U576909	GGACAACAACTTCGTCATTCT	54	87
			GCCCTTTTTCTTCTTCCTCCT
	ER5	SGN-U577990	ACCGGAGGCTGACATCACGGA	60	145
			CCTGCCGGAGCATTTGAGAGT
